# Supplementary material for: Metabolic resilience governs sex-specific pain recovery during hormonal aging: a multi-omics study of neuropathy in mice
Source: Front Pain Res (Lausanne). 2025 Oct 13;6:1655712. doi: 10.3389/fpain.2025.1655712 (PMC12554762; doi:10.3389/fpain.2025.1655712)
Supplement: Supplementary file 5 [file Datasheet1.xlsx]

## Sheet: 4056DEPs
Tab S6. DIFFERENTIAL PROTEOMIC ANALYSIS. In this table the 406 quantifiable proteins with MFC ≥1,5 e Anova p-value ≤0,05 among all groups are listed (DEPs). Following tables list the DEPs in the pairing comparisons
1. * Unique protein sequence identifier according to UniProtKB/Swiss-Prot Protein Knowledgebase, release 2021_04 ,restricted to Mouse Taxonomy
2. † Progenesis QI for proteomics score.
3. ‡ Condition with the highest mean expression of the protein
Accession*	Peptide count	Unique peptides	Confidence score†	Anova (p)	q Value	Max fold change	Power	Highest mean condition‡	Lowest mean condition	Mass	Description	Gene Name
P29699	11	10	86.9106	4.59937e-08	1.02161e-07	1.59303	1	F_Aged_BL	F_Aged_D7	38124	Alpha-2-HS-glycoprotein	Ahsg
P15331	6	2	36.9469	5.47511e-08	1.18341e-07	2.15353	1	F_Aged_BL	F_Aged_D7	54381.7	Peripherin	Prph
O89053	9	6	62.9509	9.61247e-08	1.91455e-07	2.14151	1	F_Aged_BL	F_Aged_D7	51673.6	Coronin-1A	Coro1a
P27661	7	4	24.4534	2.66989e-07	4.91178e-07	2.78389	1	F_Aged_BL	F_Aged_D7	15142.6	Histone H2AX	H2ax
Q9D1G1	7	3	53.7143	4.01819e-07	7.09438e-07	1.73308	1	F_Aged_BL	F_Aged_D7	22358.3	Ras-related protein Rab-1B	Rab1b
Q9D2U9	3	1	23.2564	1.49669e-06	2.34986e-06	2.31948	1	F_Aged_BL	F_Aged_D7	13994.2	H2B.U histone 2	H2bu2
Q3UMC0	6	4	34.2945	1.77027e-06	2.73485e-06	1.63442	1	F_Aged_BL	F_Aged_D7	97940.3	ATPase family protein 2 homolog	Spata5
C0HKE1	5	2	48.5059	7.7834e-06	1.08428e-05	2.29992	1	F_Aged_BL	F_Aged_D7	14135.5	Histone H2A type 1-B	H2ac4
Q9JI91	4	1	26.2053	1.6947e-05	2.27533e-05	1.63649	0.999999	F_Aged_BL	F_Aged_D7	104404	Alpha-actinin-2	Actn2
Q9Z1Q5	4	3	30.2314	3.38946e-05	4.42743e-05	2.51192	0.999988	F_Aged_BL	F_Aged_D7	27355	Chloride intracellular channel protein 1	Clic1
Q14B98	1	1	5.6903	3.71296e-05	4.81088e-05	2.44865	0.999985	F_Aged_BL	F_Aged_D7	28935.5	Sesquipedalian-2	Pheta2
P02104	4	2	26.68	4.30515e-05	5.51884e-05	2.06762	0.999977	F_Aged_BL	F_Aged_D7	16193.7	Hemoglobin subunit epsilon-Y2	Hbb-y
P10107	10	7	65.0067	0.000579914	0.000678443	1.53678	0.994723	F_Aged_BL	F_Aged_D7	39019.5	Annexin A1	Anxa1
Q9QZZ6	1	1	4.9706	0.000995256	0.00114764	1.78687	0.988324	F_Aged_BL	F_Aged_D7	24565.1	Dermatopontin	Dpt
Q925I0	2	2	23.6286	0.00129789	0.00148948	1.57361	0.983334	F_Aged_BL	F_Aged_D7	14136.8	Keratin-associated protein 19-2	Krtap19-2
Q9QYB1	5	3	34.7609	0.00188963	0.00214306	1.57999	0.973411	F_Aged_BL	F_Aged_D7	28957.2	Chloride intracellular channel protein 4	Clic4
Q6IFX3	4	2	14.7785	0.00540338	0.00595979	1.62455	0.919922	F_Aged_BL	F_Aged_D7	51038	Keratin_ type I cytoskeletal 40	Krt40
P01896	7	2	45.3593	1.34394e-09	5.35355e-09	2.80496	1	F_Aged_BL	M_Aged_BL	20625.4	H-2 class I histocompatibility antigen_ alpha chain (Fragment)	2 SV
P24527	3	2	14.8094	2.95826e-07	5.40107e-07	1.88028	1	F_Aged_BL	M_Aged_BL	69678.3	Leukotriene A-4 hydrolase	Lta4h
Q3UHD6	2	2	11.2521	1.09858e-05	1.49807e-05	5.55762	1	F_Aged_BL	M_Aged_BL	61616.2	Sorting nexin-27	Snx27
Q9Z2X1	3	1	15.9817	2.82106e-05	3.69497e-05	5.62818	0.999993	F_Aged_BL	M_Aged_BL	46072.1	Heterogeneous nuclear ribonucleoprotein F	Hnrnpf
P19973	2	1	10.3916	4.04133e-05	5.20834e-05	3.01791	0.999981	F_Aged_BL	M_Aged_BL	36827.9	Lymphocyte-specific protein 1	Lsp1
Q9WTP6	1	1	6.3687	4.72452e-05	6.00849e-05	3.2915	0.999971	F_Aged_BL	M_Aged_BL	26753.9	Adenylate kinase 2_ mitochondrial	Ak2
P13541	53	15	360.613	0.000110461	0.000136169	1.7041	0.999768	F_Aged_BL	M_Aged_BL	224875	Myosin-3	Myh3
Q61830	8	6	48.6529	0.00250661	0.00281629	1.51066	0.963205	F_Aged_BL	M_Aged_BL	167947	Macrophage mannose receptor 1	Mrc1
Q04447	5	2	37.0185	0.00685753	0.00747812	1.63765	0.900982	F_Aged_BL	M_Aged_BL	42998.5	Creatine kinase B-type	Ckb
P19001	4	3	19.801	0.0369082	0.0386734	1.90615	0.681626	F_Aged_BL	M_Aged_BL	44541.9	Keratin_ type I cytoskeletal 19	Krt19
Q91X72	27	17	225.812	1.30822e-10	7.88204e-10	1.71288	1	F_Aged_BL	M_Aged_D7	52059.1	Hemopexin	Hpx
Q8K129	1	1	5.7416	6.1418e-09	1.9099e-08	6.63029	1	F_Aged_BL	M_Aged_D7	9172.72	Cortexin-1	Ctxn1
Q03734	9	1	106.573	3.50349e-08	8.26272e-08	2.22457	1	F_Aged_BL	M_Aged_D7	47235.4	Serine protease inhibitor A3M	Serpina3m
P07758	23	10	182.495	4.11777e-08	9.41055e-08	1.7717	1	F_Aged_BL	M_Aged_D7	46173.8	Alpha-1-antitrypsin 1-1	Serpina1a
P22599	11	1	137.13	4.11955e-08	9.41055e-08	1.7717	1	F_Aged_BL	M_Aged_D7	46145.8	Alpha-1-antitrypsin 1-2	Serpina1b
Q00897	10	2	110.784	4.15864e-08	9.41244e-08	1.7717	1	F_Aged_BL	M_Aged_D7	46169.5	Alpha-1-antitrypsin 1-4	Serpina1d
A2AQ07	3	1	16.1239	5.0374e-08	1.11187e-07	1.61651	1	F_Aged_BL	M_Aged_D7	51125.4	Tubulin beta-1 chain	Tubb1
Q9QXC1	3	2	17.33	1.0347e-07	2.05237e-07	1.99385	1	F_Aged_BL	M_Aged_D7	43568.2	Fetuin-B	Fetub
P07759	27	15	268.304	1.83794e-07	3.48775e-07	2.25926	1	F_Aged_BL	M_Aged_D7	47051.1	Serine protease inhibitor A3K	Serpina3k
O54724	18	15	132.847	3.8055e-05	4.91756e-05	1.63111	0.999984	F_Aged_BL	M_Aged_D7	43953.7	Caveolae-associated protein 1	Cavin1
P16045	9	8	67.4761	4.50756e-05	5.76298e-05	1.54205	0.999974	F_Aged_BL	M_Aged_D7	15208	Galectin-1	Lgals1
P24452	2	1	10.0111	0.00755767	0.0082045	3.25884	0.892422	F_Aged_BL	M_Aged_D7	39525.6	Macrophage-capping protein	Capg
Q8CI94	23	7	150.731	0	0	20.4571	1	F_Aged_D7	F_Aged_BL	97414.4	Glycogen phosphorylase_ brain form	Pygb
Q9Z104	1	1	5.9092	0	0	14.0809	1	F_Aged_D7	F_Aged_BL	35983.8	SWI/SNF-related matrix-associated actin-dependent regulator of chromatin subfamily E member 1-related	Hmg20b
Q8R429	85	53	690.384	5.55112e-16	5.35127e-14	10.889	1	F_Aged_D7	F_Aged_BL	110794	Sarcoplasmic/endoplasmic reticulum calcium ATPase 1	Atp2a1
P05064	53	38	409.901	1.44329e-15	9.93808e-14	8.31025	1	F_Aged_D7	F_Aged_BL	39812.2	Fructose-bisphosphate aldolase A	Aldoa
Q5SX40	84	10	635.999	1.88738e-15	1.13715e-13	6.40146	1	F_Aged_D7	F_Aged_BL	224255	Myosin-1	Myh1
P09671	1	1	5.8383	7.43849e-15	3.454e-13	411.823	1	F_Aged_D7	F_Aged_BL	24831.1	Superoxide dismutase [Mn]_ mitochondrial	Sod2
Q7TQ48	18	16	134.14	1.88738e-14	7.58097e-13	4.93683	1	F_Aged_D7	F_Aged_BL	54686	Sarcalumenin	Srl
Q9R0Y5	10	9	76.9835	7.68052e-13	2.26486e-11	4.81649	1	F_Aged_D7	F_Aged_BL	21653.7	Adenylate kinase isoenzyme 1	Ak1
Q9D0F9	28	18	217.425	7.94587e-13	2.26486e-11	2.58151	1	F_Aged_D7	F_Aged_BL	61703.4	Phosphoglucomutase-1	Pgm1
Q8BGZ7	12	2	77.8006	2.22333e-12	4.0899e-11	17.8156	1	F_Aged_D7	F_Aged_BL	59968.7	Keratin_ type II cytoskeletal 75	Krt75
P16858	36	28	345.193	2.34168e-12	4.0899e-11	4.90758	1	F_Aged_D7	F_Aged_BL	36095.2	Glyceraldehyde-3-phosphate dehydrogenase	Gapdh
P07310	64	51	406.075	2.37588e-12	4.0899e-11	22.0117	1	F_Aged_D7	F_Aged_BL	43273.2	Creatine kinase M-type	Ckm
P32848	18	14	136.157	4.21163e-12	6.15153e-11	6.57213	1	F_Aged_D7	F_Aged_BL	11930.5	Parvalbumin alpha	Pvalb
Q9JKS4	10	10	80.6583	9.60387e-12	1.15727e-10	4.26085	1	F_Aged_D7	F_Aged_BL	77629.6	LIM domain-binding protein 3	Ldb3
Q8K1Z0	1	1	6.5288	2.2307e-11	2.1504e-10	5.84899	1	F_Aged_D7	F_Aged_BL	35253.7	Ubiquinone biosynthesis protein COQ9_ mitochondrial	Coq9
Q64518	15	4	142.68	3.64996e-11	3.08646e-10	3.12938	1	F_Aged_D7	F_Aged_BL	110955	Sarcoplasmic/endoplasmic reticulum calcium ATPase 3	Atp2a3
Q62234	8	5	50.5351	4.1569e-11	3.33937e-10	4.44972	1	F_Aged_D7	F_Aged_BL	186662	Myomesin-1	Myom1
O09165	8	7	67.4917	4.8901e-11	3.80166e-10	4.0524	1	F_Aged_D7	F_Aged_BL	46378	Calsequestrin-1	Casq1
P28740	3	3	23.8512	1.52367e-10	8.74299e-10	9.04766	1	F_Aged_D7	F_Aged_BL	80440.8	Kinesin-like protein KIF2A	Kif2a
P31938	2	1	16.1438	7.09197e-10	3.21418e-09	11.8921	1	F_Aged_D7	F_Aged_BL	43816.3	Dual specificity mitogen-activated protein kinase kinase 1	Map2k1
Q9WUB3	49	33	394.54	1.06592e-09	4.35399e-09	2.95925	1	F_Aged_D7	F_Aged_BL	97742.7	Glycogen phosphorylase_ muscle form	Pygm
P01898	5	2	35.3681	1.38818e-09	5.48444e-09	2.93841	1	F_Aged_D7	F_Aged_BL	37479.2	H-2 class I histocompatibility antigen_ Q10 alpha chain	H2-Q10
P17751	23	18	140.773	2.00915e-09	7.44931e-09	2.94565	1	F_Aged_D7	F_Aged_BL	27054.8	Triosephosphate isomerase	Tpi1
O70250	18	13	147.053	3.20097e-09	1.11802e-08	2.93571	1	F_Aged_D7	F_Aged_BL	28998.2	Phosphoglycerate mutase 2	Pgam2
P68134	33	8	397.624	4.606e-09	1.52061e-08	2.45362	1	F_Aged_D7	F_Aged_BL	42393.3	Actin_ alpha skeletal muscle	Acta1
P06151	30	17	204.303	5.47436e-09	1.76308e-08	2.37973	1	F_Aged_D7	F_Aged_BL	36840.8	L-lactate dehydrogenase A chain	Ldha
P47857	17	12	125.157	6.38786e-09	1.96936e-08	2.37755	1	F_Aged_D7	F_Aged_BL	86124.2	ATP-dependent 6-phosphofructokinase_ muscle type	Pfkm
Q60932	10	7	69.2563	6.49644e-09	1.96936e-08	1.71143	1	F_Aged_D7	F_Aged_BL	32522.6	Voltage-dependent anion-selective channel protein 1	Vdac1
P09041	8	2	72.9638	6.79413e-09	2.03402e-08	3.67969	1	F_Aged_D7	F_Aged_BL	45252.3	Phosphoglycerate kinase 2	Pgk2
Q6P8J7	13	9	105.792	8.52981e-09	2.4619e-08	2.32351	1	F_Aged_D7	F_Aged_BL	47929.6	Creatine kinase S-type_ mitochondrial	Ckmt2
Q9WVA4	4	3	25.2356	9.5043e-09	2.67899e-08	2.49917	1	F_Aged_D7	F_Aged_BL	22566.6	Transgelin-2	Tagln2
P58771	19	6	154.863	1.0806e-08	2.97628e-08	2.71776	1	F_Aged_D7	F_Aged_BL	32737.6	Tropomyosin alpha-1 chain	Tpm1
P63268	25	1	313.708	7.76217e-08	1.59207e-07	1.85591	1	F_Aged_D7	F_Aged_BL	42276.2	Actin_ gamma-enteric smooth muscle	Actg2
P20801	4	3	27.916	8.96604e-08	1.80821e-07	3.76949	1	F_Aged_D7	F_Aged_BL	18167.1	Troponin C_ skeletal muscle	Tnnc2
Q9WUZ7	3	3	18.0445	1.00983e-06	1.64997e-06	2.03297	1	F_Aged_D7	F_Aged_BL	23159.5	SH3 domain-binding glutamic acid-rich protein	Sh3bgr
P05063	9	3	87.6065	3.32602e-06	4.93275e-06	2.56745	1	F_Aged_D7	F_Aged_BL	39794.1	Fructose-bisphosphate aldolase C	Aldoc
P09542	10	2	63.964	4.0738e-06	5.87896e-06	1.78908	1	F_Aged_D7	F_Aged_BL	22535.7	Myosin light chain 3	Myl3
Q99LX0	9	5	69.4213	1.04261e-05	1.44408e-05	1.75264	1	F_Aged_D7	F_Aged_BL	20249.5	Parkinson disease protein 7 homolog	Park7
Q5XKE0	44	35	296.981	1.38874e-05	1.86976e-05	1.92064	0.999999	F_Aged_D7	F_Aged_BL	128208	Myosin-binding protein C_ fast-type	Mybpc2
P16627	18	5	112.416	0.000215097	0.000259009	2.15546	0.999066	F_Aged_D7	F_Aged_BL	71036.6	Heat shock 70 kDa protein 1-like	Hspa1l
P42125	2	2	10.7907	0.0071866	0.00781928	1.5663	0.896917	F_Aged_D7	F_Aged_BL	32535.7	Enoyl-CoA delta isomerase 1_ mitochondrial	Eci1
Q64467	10	3	69.909	0.0419401	0.0437557	2.49641	0.65927	F_Aged_D7	F_Aged_BL	48398.4	Glyceraldehyde-3-phosphate dehydrogenase_ testis-specific	Gapdhs
P05977	55	42	286.371	0	0	18.141	1	F_Aged_D7	M_Aged_BL	20708.6	Myosin light chain 1/3_ skeletal muscle isoform	Myl1
P04247	14	11	80.2316	1.33227e-15	9.93808e-14	16.3308	1	F_Aged_D7	M_Aged_BL	17126.7	Myoglobin	Mb
Q8VCR8	4	4	24.474	7.88258e-15	3.454e-13	30.1108	1	F_Aged_D7	M_Aged_BL	66674.3	Myosin light chain kinase 2_ skeletal/cardiac muscle	Mylk2
O08539	3	2	17.6137	7.60266e-11	5.16124e-10	2.61426	1	F_Aged_D7	M_Aged_BL	64698.4	Myc box-dependent-interacting protein 1	Bin1
Q5EBG6	2	2	14.6779	2.0783e-10	1.13834e-09	7.29885	1	F_Aged_D7	M_Aged_BL	17578	Heat shock protein beta-6	Hspb6
P09411	33	23	247.654	2.13257e-10	1.15494e-09	4.81368	1	F_Aged_D7	M_Aged_BL	44949.8	Phosphoglycerate kinase 1	Pgk1
P13412	6	4	59.3894	5.30052e-10	2.50475e-09	14.4173	1	F_Aged_D7	M_Aged_BL	21528.7	Troponin I_ fast skeletal muscle	Tnni2
Q5SX39	107	22	822.912	7.13521e-10	3.21418e-09	4.21895	1	F_Aged_D7	M_Aged_BL	223772	Myosin-4	Myh4
Q60969	1	1	5.6938	8.68279e-10	3.67114e-09	6.00561	1	F_Aged_D7	M_Aged_BL	25601.4	Serine/threonine/tyrosine-interacting protein	Styx
O55143	34	9	335.557	1.79983e-09	6.83085e-09	4.04296	1	F_Aged_D7	M_Aged_BL	116512	Sarcoplasmic/endoplasmic reticulum calcium ATPase 2	Atp2a2
Q9JK37	3	2	25.2702	4.31037e-09	1.43283e-08	21.61	1	F_Aged_D7	M_Aged_BL	31457.4	Myozenin-1	Myoz1
P97457	34	27	274.656	7.32345e-08	1.5281e-07	2.66455	1	F_Aged_D7	M_Aged_BL	19069.6	Myosin regulatory light chain 2_ skeletal muscle isoform	Mylpf
P05201	7	6	48.4637	1.58227e-07	3.0264e-07	22.2797	1	F_Aged_D7	M_Aged_BL	46532.8	Aspartate aminotransferase_ cytoplasmic	Got1
Q9DBJ1	12	7	74.9186	2.24922e-07	4.20204e-07	2.1502	1	F_Aged_D7	M_Aged_BL	28946.1	Phosphoglycerate mutase 1	Pgam1
P45376	15	8	84.7932	3.50002e-06	5.15905e-06	2.59236	1	F_Aged_D7	M_Aged_BL	36074.5	Aldo-keto reductase family 1 member B1	Akr1b1
P70441	2	1	11.7349	4.00603e-06	5.81513e-06	9.54934	1	F_Aged_D7	M_Aged_BL	38885.3	Na(+)/H(+) exchange regulatory cofactor NHE-RF1	Slc9a3r1
P06728	27	20	164.514	1.10024e-05	1.49807e-05	2.17764	1	F_Aged_D7	M_Aged_BL	45029.1	Apolipoprotein A-IV	Apoa4
P61028	4	1	30.489	1.70222e-05	2.27908e-05	2.87112	0.999999	F_Aged_D7	M_Aged_BL	23774.2	Ras-related protein Rab-8B	Rab8b
P28474	3	2	16.5442	8.94381e-05	0.000111393	5.07423	0.999857	F_Aged_D7	M_Aged_BL	40346.2	Alcohol dehydrogenase class-3	Adh5
Q61425	2	1	12.3687	0.000249509	0.00029842	10.5369	0.99876	F_Aged_D7	M_Aged_BL	34635	Hydroxyacyl-coenzyme A dehydrogenase_ mitochondrial	Hadh
Q9CQX2	1	1	5.8025	0.00175543	0.00199556	10.6033	0.97566	F_Aged_D7	M_Aged_BL	16375.1	Cytochrome b5 type B	Cyb5b
P17183	12	3	134.74	0.00396986	0.00441911	1.53636	0.940345	F_Aged_D7	M_Aged_BL	47638.9	Gamma-enolase	Eno2
P04370	1	1	5.0222	0.00831177	0.00900286	1.66372	0.883565	F_Aged_D7	M_Aged_BL	27167.7	Myelin basic protein	Mbp
Q91Y97	5	2	39.9869	1.3588e-12	2.72893e-11	7.95431	1	F_Aged_D7	M_Aged_D7	39963.3	Fructose-bisphosphate aldolase B	Aldob
Q91WP6	5	1	54.0608	1.40222e-08	3.71426e-08	2.36788	1	F_Aged_D7	M_Aged_D7	46889.2	Serine protease inhibitor A3N	Serpina3n
Q921I1	91	66	678.148	5.1408e-08	1.1263e-07	2.26366	1	F_Aged_D7	M_Aged_D7	78890.9	Serotransferrin	Tf
Q60605	7	4	58.0749	9.38294e-08	1.88441e-07	1.72309	1	F_Aged_D7	M_Aged_D7	17101.2	Myosin light polypeptide 6	Myl6
Q8R3P0	3	2	14.4875	3.5574e-07	6.42197e-07	1.86787	1	F_Aged_D7	M_Aged_D7	35800.9	Aspartoacylase	Aspa
P13542	74	16	529.795	0.00041318	0.000488119	1.59646	0.996956	F_Aged_D7	M_Aged_D7	223791	Myosin-8	Myh8
Q8BH61	10	6	57.0072	0.0113496	0.0121567	2.20745	0.851145	F_Aged_D7	M_Aged_D7	83720.7	Coagulation factor XIII A chain	F13a1
P21550	48	32	427	1.07873e-11	1.26816e-10	2.69103	1	M_Aged_BL	F_Aged_BL	47367.1	Beta-enolase	Eno3
P15089	2	2	10.0188	3.99032e-11	3.31609e-10	2.6634	1	M_Aged_BL	F_Aged_BL	49075.3	Mast cell carboxypeptidase A	Cpa3
P08071	13	10	84.2154	4.14266e-11	3.33937e-10	2.96196	1	M_Aged_BL	F_Aged_BL	79719.7	Lactotransferrin	Ltf
P03987	7	6	40.8148	1.26663e-10	7.72802e-10	2.10932	1	M_Aged_BL	F_Aged_BL	44499.4	Ig gamma-3 chain C region	1 SV
P01867	12	7	58.7609	1.49719e-10	8.69455e-10	3.49296	1	M_Aged_BL	F_Aged_BL	45000.8	Ig gamma-2B chain C region	Igh-3
Q99KI0	32	24	236.581	5.63379e-10	2.61105e-09	1.78215	1	M_Aged_BL	F_Aged_BL	86205	Aconitate hydratase_ mitochondrial	Aco2
P52480	44	36	377.598	1.03092e-09	4.24705e-09	2.31963	1	M_Aged_BL	F_Aged_BL	58415.3	Pyruvate kinase PKM	Pkm
P08249	20	13	167.829	1.46307e-09	5.73333e-09	1.98828	1	M_Aged_BL	F_Aged_BL	36067.7	Malate dehydrogenase_ mitochondrial	Mdh2
P35700	20	14	129.315	4.75766e-09	1.54945e-08	1.93178	1	M_Aged_BL	F_Aged_BL	22404.6	Peroxiredoxin-1	Prdx1
Q9DCX2	4	4	22.7786	5.48675e-09	1.76308e-08	1.81355	1	M_Aged_BL	F_Aged_BL	18806.5	ATP synthase subunit d_ mitochondrial	Atp5pd
Q8VDN2	9	7	44.3324	5.54277e-09	1.76928e-08	1.78822	1	M_Aged_BL	F_Aged_BL	114294	Sodium/potassium-transporting ATPase subunit alpha-1	Atp1a1
Q9DB77	16	11	94.7716	6.44488e-09	1.96936e-08	2.24978	1	M_Aged_BL	F_Aged_BL	48292	Cytochrome b-c1 complex subunit 2_ mitochondrial	Uqcrc2
Q9D6R2	15	8	104.258	7.53984e-09	2.22957e-08	1.72498	1	M_Aged_BL	F_Aged_BL	40095	Isocitrate dehydrogenase [NAD] subunit alpha_ mitochondrial	Idh3a
P06801	10	8	52.6005	1.28271e-08	3.49304e-08	1.79467	1	M_Aged_BL	F_Aged_BL	64581.2	NADP-dependent malic enzyme	Me1
P35486	4	2	23.8515	1.29563e-08	3.50839e-08	1.92071	1	M_Aged_BL	F_Aged_BL	43916.1	Pyruvate dehydrogenase E1 component subunit alpha_ somatic form_ mitochondrial	Pdha1
O88990	17	13	109.694	3.29133e-08	7.85357e-08	1.51003	1	M_Aged_BL	F_Aged_BL	103670	Alpha-actinin-3	Actn3
Q9D051	4	3	23.0183	3.52052e-08	8.26272e-08	1.7085	1	M_Aged_BL	F_Aged_BL	39279.4	Pyruvate dehydrogenase E1 component subunit beta_ mitochondrial	Pdhb
P45591	5	3	17.2852	4.27963e-08	9.62175e-08	1.86196	1	M_Aged_BL	F_Aged_BL	18823.7	Cofilin-2	Cfl2
Q9CZ13	15	11	88.2006	5.29696e-08	1.15526e-07	1.96272	1	M_Aged_BL	F_Aged_BL	53479.1	Cytochrome b-c1 complex subunit 1_ mitochondrial	Uqcrc1
P05202	9	7	59.6414	8.40127e-08	1.71585e-07	2.43185	1	M_Aged_BL	F_Aged_BL	47810.7	Aspartate aminotransferase_ mitochondrial	Got2
P12970	3	2	11.8232	1.13755e-07	2.21983e-07	2.1892	1	M_Aged_BL	F_Aged_BL	30147.7	60S ribosomal protein L7a	Rpl7a
P43025	2	2	10.311	2.56777e-07	4.74201e-07	2.05699	1	M_Aged_BL	F_Aged_BL	22656.7	Tetranectin	Clec3b
P14152	8	5	76.9271	3.97496e-07	7.04386e-07	1.91265	1	M_Aged_BL	F_Aged_BL	36682.3	Malate dehydrogenase_ cytoplasmic	Mdh1
P15532	7	4	42.2693	5.17251e-07	8.90411e-07	1.7211	1	M_Aged_BL	F_Aged_BL	17321.9	Nucleoside diphosphate kinase A	Nme1
Q91VD9	2	1	11.5206	6.13159e-07	1.03699e-06	2.25891	1	M_Aged_BL	F_Aged_BL	80803.5	NADH-ubiquinone oxidoreductase 75 kDa subunit_ mitochondrial	Ndufs1
Q8VEM8	9	8	54.7827	6.25746e-07	1.05458e-06	1.60366	1	M_Aged_BL	F_Aged_BL	40088.6	Phosphate carrier protein_ mitochondrial	Slc25a3
Q6IFZ9	6	4	36.1489	8.03485e-07	1.33545e-06	1.8514	1	M_Aged_BL	F_Aged_BL	55374	Keratin_ type II cytoskeletal 74	Krt74
P01631	1	1	6.8137	1.19076e-06	1.926e-06	2.52469	1	M_Aged_BL	F_Aged_BL	12386.9	Ig kappa chain V-II region 26-10	1 SV
P48962	12	6	83.2229	1.29781e-06	2.08514e-06	1.92467	1	M_Aged_BL	F_Aged_BL	33132.4	ADP/ATP translocase 1	Slc25a4
P60764	3	1	18.3584	1.75473e-06	2.71955e-06	1.79381	1	M_Aged_BL	F_Aged_BL	21778.1	Ras-related C3 botulinum toxin substrate 3	Rac3
P06745	13	11	84.1132	4.29459e-06	6.16069e-06	1.79878	1	M_Aged_BL	F_Aged_BL	62995.1	Glucose-6-phosphate isomerase	Gpi
P47963	3	2	17.286	5.05442e-06	7.18652e-06	1.51953	1	M_Aged_BL	F_Aged_BL	24362.5	60S ribosomal protein L13	Rpl13
P19157	12	4	78.8517	7.49709e-05	9.38596e-05	1.75836	0.999906	M_Aged_BL	F_Aged_BL	23780.3	Glutathione S-transferase P 1	Gstp1
Q01768	8	4	71.9273	0.00016557	0.00020102	1.62045	0.999446	M_Aged_BL	F_Aged_BL	17477.2	Nucleoside diphosphate kinase B	Nme2
Q9JII6	1	1	6.0673	0.000445105	0.000524549	2.33222	0.996552	M_Aged_BL	F_Aged_BL	36815.1	Aldo-keto reductase family 1 member A1	Akr1a1
Q9D2G2	6	4	41.595	0.00881311	0.00952449	1.57947	0.877871	M_Aged_BL	F_Aged_BL	49336.8	Dihydrolipoyllysine-residue succinyltransferase component of 2-oxoglutarate dehydrogenase complex_ mitochondrial	Dlst
P00924	67	43	404.171	3.33067e-16	4.01346e-14	5.92499	1	M_Aged_BL	F_Aged_D7	46873.2	Enolase 1	ENO1
P21956	12	5	67.8925	5.9952e-15	3.21076e-13	10.3382	1	M_Aged_BL	F_Aged_D7	52381.6	Lactadherin	Mfge8
Q80X19	17	13	110.897	1.08025e-13	4.00522e-12	4.30701	1	M_Aged_BL	F_Aged_D7	194211	Collagen alpha-1(XIV) chain	Col14a1
P50396	4	2	22.9082	6.41043e-13	2.20702e-11	4.44191	1	M_Aged_BL	F_Aged_D7	51092	Rab GDP dissociation inhibitor alpha	Gdi1
P01872	8	6	55.409	8.60201e-13	2.26486e-11	5.25317	1	M_Aged_BL	F_Aged_D7	50656.4	Immunoglobulin heavy constant mu	Ighm
Q9D8M4	7	4	17.8536	8.67861e-13	2.26486e-11	4.88423	1	M_Aged_BL	F_Aged_D7	28657.8	60S ribosomal protein L7-like 1	Rpl7l1
Q9QZN3	2	1	16.5412	9.25149e-13	2.26486e-11	7.06994	1	M_Aged_BL	F_Aged_D7	37426.5	F-box only protein 8	Fbxo8
P07356	16	13	135.97	9.6978e-13	2.26486e-11	2.45816	1	M_Aged_BL	F_Aged_D7	38961.4	Annexin A2	Anxa2
P20918	20	13	111.991	9.86766e-13	2.26486e-11	6.71807	1	M_Aged_BL	F_Aged_D7	93545.3	Plasminogen	Plg
P19221	8	5	49.6312	1.2047e-12	2.63939e-11	6.88241	1	M_Aged_BL	F_Aged_D7	71694.5	Prothrombin	F2
P13020	17	12	137.065	1.29097e-12	2.70542e-11	5.30544	1	M_Aged_BL	F_Aged_D7	86340.9	Gelsolin	Gsn
Q68FD5	36	26	211.878	2.00051e-12	3.85698e-11	3.41865	1	M_Aged_BL	F_Aged_D7	193325	Clathrin heavy chain 1	Cltc
P07901	24	8	160.144	2.71416e-12	4.47367e-11	2.83215	1	M_Aged_BL	F_Aged_D7	85187.2	Heat shock protein HSP 90-alpha	Hsp90aa1
Q6IFZ6	7	2	41.2192	2.78444e-12	4.47367e-11	4.9384	1	M_Aged_BL	F_Aged_D7	61415.9	Keratin_ type II cytoskeletal 1b	Krt77
Q8C0L0	2	2	17.5141	2.90423e-12	4.51561e-11	9.82707	1	M_Aged_BL	F_Aged_D7	37530.6	Thioredoxin-related transmembrane protein 4	Tmx4
Q9D1A2	9	5	48.6198	3.21632e-12	4.84458e-11	2.74139	1	M_Aged_BL	F_Aged_D7	53223.6	Cytosolic non-specific dipeptidase	Cndp2
P06467	14	7	78.0892	5.137e-12	7.27134e-11	2.95324	1	M_Aged_BL	F_Aged_D7	16349	Hemoglobin subunit zeta	Hbz
P20152	45	32	363.108	5.39069e-12	7.27134e-11	2.61339	1	M_Aged_BL	F_Aged_D7	53744.8	Vimentin	Vim
P40142	27	25	159.194	5.43088e-12	7.27134e-11	3.15938	1	M_Aged_BL	F_Aged_D7	68314.9	Transketolase	Tkt
P17742	14	11	105.928	7.57805e-12	9.87195e-11	3.00057	1	M_Aged_BL	F_Aged_D7	18142.5	Peptidyl-prolyl cis-trans isomerase A	Ppia
Q62188	8	2	49.4113	8.24674e-12	1.04603e-10	3.34368	1	M_Aged_BL	F_Aged_D7	62335.6	Dihydropyrimidinase-related protein 3	Dpysl3
E9PV24	19	14	119.971	8.93741e-12	1.10457e-10	3.45881	1	M_Aged_BL	F_Aged_D7	88170.7	Fibrinogen alpha chain	Fga
P21844	1	1	6.7571	1.16149e-11	1.33295e-10	5.13156	1	M_Aged_BL	F_Aged_D7	27985.4	Chymase	Cma1
P97449	6	2	32.6707	1.3281e-11	1.48871e-10	3.96883	1	M_Aged_BL	F_Aged_D7	110108	Aminopeptidase N	Anpep
P63260	68	41	361.446	1.37028e-11	1.50108e-10	4.58765	1	M_Aged_BL	F_Aged_D7	42135.1	Actin_ cytoplasmic 2	Actg1
P35564	8	7	50.38	1.66491e-11	1.78331e-10	2.62935	1	M_Aged_BL	F_Aged_D7	67677.2	Calnexin	Canx
P23953	17	9	117.606	1.86468e-11	1.95386e-10	2.85879	1	M_Aged_BL	F_Aged_D7	61341	Carboxylesterase 1C	Ces1c
Q9EQ20	22	12	144.643	1.91216e-11	1.96098e-10	2.40976	1	M_Aged_BL	F_Aged_D7	58372	Methylmalonate-semialdehyde dehydrogenase [acylating]_ mitochondrial	Aldh6a1
P61750	1	1	6.3196	2.00723e-11	2.0088e-10	2.81984	1	M_Aged_BL	F_Aged_D7	20510.7	ADP-ribosylation factor 4	Arf4
O08677	14	8	94.7261	2.04214e-11	2.0088e-10	1.83581	1	M_Aged_BL	F_Aged_D7	74185.7	Kininogen-1	Kng1
P14733	22	14	140.989	2.4213e-11	2.28836e-10	4.16198	1	M_Aged_BL	F_Aged_D7	67013.8	Lamin-B1	Lmnb1
Q9CQN1	20	13	110.776	2.97002e-11	2.75298e-10	2.60996	1	M_Aged_BL	F_Aged_D7	80551.3	Heat shock protein 75 kDa_ mitochondrial	Trap1
Q9JHC9	3	2	20.3652	3.18936e-11	2.90051e-10	4.7762	1	M_Aged_BL	F_Aged_D7	63716.2	ETS-related transcription factor Elf-2	Elf2
P15105	11	8	57.4349	3.42464e-11	3.03216e-10	3.39246	1	M_Aged_BL	F_Aged_D7	42861.1	Glutamine synthetase	Glul
Q8VCT4	18	12	137.215	3.47596e-11	3.03216e-10	2.45372	1	M_Aged_BL	F_Aged_D7	62073	Carboxylesterase 1D	Ces1d
Q99MR8	5	3	32.8456	3.52284e-11	3.03216e-10	3.14018	1	M_Aged_BL	F_Aged_D7	79743.2	Methylcrotonoyl-CoA carboxylase subunit alpha_ mitochondrial	Mccc1
P63101	14	8	112.212	4.4874e-11	3.54578e-10	2.83701	1	M_Aged_BL	F_Aged_D7	27942.3	14-3-3 protein zeta/delta	Ywhaz
P01837	4	4	39.6075	5.04512e-11	3.85992e-10	3.08793	1	M_Aged_BL	F_Aged_D7	12105.2	Immunoglobulin kappa constant	Igkc
Q9D0M3	2	1	9.4879	5.62581e-11	4.23694e-10	5.65801	1	M_Aged_BL	F_Aged_D7	35555.8	Cytochrome c1_ heme protein_ mitochondrial	Cyc1
Q8R081	3	2	17.5011	6.12482e-11	4.54179e-10	2.41368	1	M_Aged_BL	F_Aged_D7	64591.1	Heterogeneous nuclear ribonucleoprotein L	Hnrnpl
P01660	2	1	12.2003	6.44365e-11	4.70581e-10	3.30801	1	M_Aged_BL	F_Aged_D7	12213.5	Ig kappa chain V-III region PC 3741/TEPC 111	1 SV
P08113	34	22	240.862	7.09143e-11	5.05894e-10	3.86973	1	M_Aged_BL	F_Aged_D7	92761.1	Endoplasmin	Hsp90b1
P47738	14	5	97.6727	7.13709e-11	5.05894e-10	2.5271	1	M_Aged_BL	F_Aged_D7	57050.9	Aldehyde dehydrogenase_ mitochondrial	Aldh2
Q3UV17	14	6	78.1412	7.54317e-11	5.16124e-10	3.89358	1	M_Aged_BL	F_Aged_D7	63358	Keratin_ type II cytoskeletal 2 oral	Krt76
P01868	8	6	56.6628	7.72752e-11	5.17314e-10	3.36522	1	M_Aged_BL	F_Aged_D7	36274.9	Ig gamma-1 chain C region secreted form	Ighg1
P62484	1	1	12.915	7.93812e-11	5.22053e-10	8.19495	1	M_Aged_BL	F_Aged_D7	49444.3	Abl interactor 2	Abi2
P40936	2	2	11.6734	8.01492e-11	5.22053e-10	2.4278	1	M_Aged_BL	F_Aged_D7	30087.1	Indolethylamine N-methyltransferase	Inmt
Q61147	18	14	105.286	9.65199e-11	6.20301e-10	3.73676	1	M_Aged_BL	F_Aged_D7	121950	Ceruloplasmin	Cp
Q9DCD0	9	7	56.1657	9.91365e-11	6.28734e-10	2.39792	1	M_Aged_BL	F_Aged_D7	53760.6	6-phosphogluconate dehydrogenase_ decarboxylating	Pgd
P04104	20	11	109.101	1.08363e-10	6.78324e-10	4.55608	1	M_Aged_BL	F_Aged_D7	66119.3	Keratin_ type II cytoskeletal 1	Krt1
Q64727	28	18	167.817	1.23306e-10	7.61966e-10	2.16525	1	M_Aged_BL	F_Aged_D7	117288	Vinculin	Vcl
Q91VS7	5	4	31.1149	1.33272e-10	7.9305e-10	3.48825	1	M_Aged_BL	F_Aged_D7	17608.7	Microsomal glutathione S-transferase 1	Mgst1
P61979	6	6	40.8506	1.46289e-10	8.59891e-10	2.01951	1	M_Aged_BL	F_Aged_D7	51261.5	Heterogeneous nuclear ribonucleoprotein K	Hnrnpk
P29391	2	1	12.1781	1.61214e-10	9.14178e-10	4.393	1	M_Aged_BL	F_Aged_D7	20859.5	Ferritin light chain 1	Ftl1
P02535	11	8	58.708	1.84915e-10	1.03639e-09	3.33246	1	M_Aged_BL	F_Aged_D7	57941	Keratin_ type I cytoskeletal 10	Krt10
P34914	4	3	22.4958	1.95403e-10	1.08258e-09	2.07184	1	M_Aged_BL	F_Aged_D7	63085.7	Bifunctional epoxide hydrolase 2	Ephx2
P62880	5	3	37.9089	2.298e-10	1.22473e-09	1.82241	1	M_Aged_BL	F_Aged_D7	38072.5	Guanine nucleotide-binding protein G(I)/G(S)/G(T) subunit beta-2	Gnb2
Q8K0E8	15	11	93.0797	2.31225e-10	1.22473e-09	2.52708	1	M_Aged_BL	F_Aged_D7	55437.2	Fibrinogen beta chain	Fgb
Q9CWJ9	4	2	22.0842	2.66557e-10	1.39653e-09	2.50539	1	M_Aged_BL	F_Aged_D7	64730.7	Bifunctional purine biosynthesis protein ATIC	Atic
P48036	20	13	130.395	2.79852e-10	1.45042e-09	3.25818	1	M_Aged_BL	F_Aged_D7	35809.5	Annexin A5	Anxa5
P84099	1	1	5.5992	3.02176e-10	1.54945e-09	3.5377	1	M_Aged_BL	F_Aged_D7	23580.1	60S ribosomal protein L19	Rpl19
Q7TMM9	14	2	104.285	3.05758e-10	1.55132e-09	1.81563	1	M_Aged_BL	F_Aged_D7	50306.3	Tubulin beta-2A chain	Tubb2a
P02468	18	12	96.8313	3.32179e-10	1.66782e-09	2.40526	1	M_Aged_BL	F_Aged_D7	182944	Laminin subunit gamma-1	Lamc1
Q8BH64	36	27	252.729	3.73959e-10	1.85823e-09	2.83192	1	M_Aged_BL	F_Aged_D7	61345.7	EH domain-containing protein 2	Ehd2
P01756	1	1	7.7422	3.86399e-10	1.88712e-09	6.33228	1	M_Aged_BL	F_Aged_D7	13097.5	Ig heavy chain V region MOPC 104E	1 SV
Q99MN9	3	2	15.5438	3.87603e-10	1.88712e-09	2.75089	1	M_Aged_BL	F_Aged_D7	59036.4	Propionyl-CoA carboxylase beta chain_ mitochondrial	Pccb
Q8VCM7	16	13	117.479	4.49079e-10	2.16456e-09	3.23444	1	M_Aged_BL	F_Aged_D7	50075.8	Fibrinogen gamma chain	Fgg
Q61553	4	3	22.6739	4.623e-10	2.20623e-09	2.24688	1	M_Aged_BL	F_Aged_D7	55249.4	Fascin	Fscn1
P60766	2	2	12.6562	5.38369e-10	2.51936e-09	1.99891	1	M_Aged_BL	F_Aged_D7	21600.8	Cell division control protein 42 homolog	Cdc42
Q02053	8	5	56.8584	6.24433e-10	2.86645e-09	2.21637	1	M_Aged_BL	F_Aged_D7	119007	Ubiquitin-like modifier-activating enzyme 1	Uba1
P41216	24	15	163.645	7.51091e-10	3.35209e-09	2.48479	1	M_Aged_BL	F_Aged_D7	78978.1	Long-chain-fatty-acid--CoA ligase 1	Acsl1
P27773	27	21	185.839	7.64542e-10	3.38082e-09	2.11202	1	M_Aged_BL	F_Aged_D7	57134.7	Protein disulfide-isomerase A3	Pdia3
Q07133	4	2	12.899	7.84786e-10	3.43879e-09	2.67106	1	M_Aged_BL	F_Aged_D7	21540.4	Histone H1t	H1-6
P62631	17	7	105.948	8.30018e-10	3.60422e-09	4.09388	1	M_Aged_BL	F_Aged_D7	50796.4	Elongation factor 1-alpha 2	Eef1a2
P57722	4	1	30.8443	8.63578e-10	3.67114e-09	2.39053	1	M_Aged_BL	F_Aged_D7	39579.4	Poly(rC)-binding protein 3	Pcbp3
P68510	11	6	61.1469	8.67329e-10	3.67114e-09	2.15141	1	M_Aged_BL	F_Aged_D7	28382.9	14-3-3 protein eta	Ywhah
P68372	17	1	122.028	9.48355e-10	3.97484e-09	2.59575	1	M_Aged_BL	F_Aged_D7	50287.4	Tubulin beta-4B chain	Tubb4b
Q8VCC2	2	1	12.2103	1.13563e-09	4.57717e-09	2.93263	1	M_Aged_BL	F_Aged_D7	63079.2	Liver carboxylesterase 1	Ces1
P08003	13	8	75.4883	1.13955e-09	4.57717e-09	1.92314	1	M_Aged_BL	F_Aged_D7	72324.7	Protein disulfide-isomerase A4	Pdia4
P47753	2	2	12.0745	1.482e-09	5.76066e-09	4.21375	1	M_Aged_BL	F_Aged_D7	33110.9	F-actin-capping protein subunit alpha-1	Capza1
Q19LI2	10	6	64.8145	1.645e-09	6.34313e-09	2.64549	1	M_Aged_BL	F_Aged_D7	57238.5	Alpha-1B-glycoprotein	A1bg
O08716	8	5	55.6512	1.75953e-09	6.73088e-09	2.60135	1	M_Aged_BL	F_Aged_D7	15245.5	Fatty acid-binding protein 9	Fabp9
Q7TST3	2	1	5.0001	1.94908e-09	7.33949e-09	3.37977	1	M_Aged_BL	F_Aged_D7	22989.1	Sterile alpha motif domain-containing protein 10	Samd10
Q01853	33	18	209.14	1.99e-09	7.43551e-09	2.43893	1	M_Aged_BL	F_Aged_D7	90006.3	Transitional endoplasmic reticulum ATPase	Vcp
P10126	17	9	117.098	2.31137e-09	8.50441e-09	3.67881	1	M_Aged_BL	F_Aged_D7	50456.1	Elongation factor 1-alpha 1	Eef1a1
P17156	13	2	108.918	2.41838e-09	8.83075e-09	2.1408	1	M_Aged_BL	F_Aged_D7	69926.9	Heat shock-related 70 kDa protein 2	Hspa2
P21614	23	12	155.793	2.7647e-09	9.94468e-09	2.79055	1	M_Aged_BL	F_Aged_D7	55197.2	Vitamin D-binding protein	Gc
P24270	26	16	160.653	2.86376e-09	1.01823e-08	2.60383	1	M_Aged_BL	F_Aged_D7	60080.6	Catalase	Cat
P62918	2	1	11.9021	2.87302e-09	1.01823e-08	3.38722	1	M_Aged_BL	F_Aged_D7	28252.8	60S ribosomal protein L8	Rpl8
P14869	5	3	32.255	2.94676e-09	1.03674e-08	2.20712	1	M_Aged_BL	F_Aged_D7	34387.6	60S acidic ribosomal protein P0	Rplp0
P20029	26	21	186.155	3.23656e-09	1.12232e-08	2.21311	1	M_Aged_BL	F_Aged_D7	72536.2	Endoplasmic reticulum chaperone BiP	Hspa5
P07724	168	152	846.305	3.44349e-09	1.18555e-08	2.40161	1	M_Aged_BL	F_Aged_D7	70745.6	Albumin	Alb
P28653	4	4	19.4137	3.51594e-09	1.2019e-08	1.776	1	M_Aged_BL	F_Aged_D7	42095.5	Biglycan	Bgn
P58252	25	17	141.495	3.84888e-09	1.30645e-08	2.46944	1	M_Aged_BL	F_Aged_D7	96283.7	Elongation factor 2	Eef2
Q9R0H5	5	1	31.3696	4.00047e-09	1.34841e-08	2.59717	1	M_Aged_BL	F_Aged_D7	57895.8	Keratin_ type II cytoskeletal 71	Krt71
P56395	5	4	47.0966	4.06703e-09	1.36133e-08	3.05516	1	M_Aged_BL	F_Aged_D7	15241	Cytochrome b5	Cyb5a
Q91XV3	6	5	39.4861	4.7477e-09	1.54945e-08	2.19679	1	M_Aged_BL	F_Aged_D7	22086.6	Brain acid soluble protein 1	Basp1
P62806	15	12	66.8089	5.72731e-09	1.80153e-08	3.88837	1	M_Aged_BL	F_Aged_D7	11367.4	Histone H4	H4c1
Q61753	7	3	44.1483	5.74423e-09	1.80153e-08	3.276	1	M_Aged_BL	F_Aged_D7	57384	D-3-phosphoglycerate dehydrogenase	Phgdh
P07309	5	4	33.0212	5.75592e-09	1.80153e-08	2.16457	1	M_Aged_BL	F_Aged_D7	15890	Transthyretin	Ttr
P84096	2	1	11.4547	6.45654e-09	1.96936e-08	4.48327	1	M_Aged_BL	F_Aged_D7	21764.7	Rho-related GTP-binding protein RhoG	Rhog
P38647	15	11	82.3496	6.57801e-09	1.98163e-08	2.29061	1	M_Aged_BL	F_Aged_D7	73746.5	Stress-70 protein_ mitochondrial	Hspa9
P61027	7	3	41.5088	7.24984e-09	2.15705e-08	2.0002	1	M_Aged_BL	F_Aged_D7	22769.1	Ras-related protein Rab-10	Rab10
P09055	2	2	11.4037	7.6388e-09	2.24506e-08	2.43917	1	M_Aged_BL	F_Aged_D7	91482	Integrin beta-1	Itgb1
Q62465	6	2	27.2472	8.32416e-09	2.41702e-08	2.57601	1	M_Aged_BL	F_Aged_D7	43324.8	Synaptic vesicle membrane protein VAT-1 homolog	Vat1
Q05920	36	21	214.558	9.01697e-09	2.58701e-08	2.93917	1	M_Aged_BL	F_Aged_D7	130426	Pyruvate carboxylase_ mitochondrial	Pc
P26687	2	1	12.1927	9.25427e-09	2.63067e-08	9.67445	1	M_Aged_BL	F_Aged_D7	21255.4	Twist-related protein 1	Twist1
Q63918	8	7	53.7877	1.00185e-08	2.8075e-08	1.6062	1	M_Aged_BL	F_Aged_D7	46821	Caveolae-associated protein 2	Cavin2
P40124	9	6	54.5635	1.02972e-08	2.86893e-08	2.29679	1	M_Aged_BL	F_Aged_D7	51907.1	Adenylyl cyclase-associated protein 1	Cap1
Q80W21	6	3	39.0303	1.04534e-08	2.89573e-08	1.76599	1	M_Aged_BL	F_Aged_D7	25880.8	Glutathione S-transferase Mu 7	Gstm7
Q99PT1	9	4	58.2727	1.34851e-08	3.63118e-08	2.1583	1	M_Aged_BL	F_Aged_D7	23464.5	Rho GDP-dissociation inhibitor 1	Arhgdia
Q99L45	3	3	15.4505	1.40097e-08	3.71426e-08	3.58614	1	M_Aged_BL	F_Aged_D7	38434.3	Eukaryotic translation initiation factor 2 subunit 2	Eif2s2
Q61598	11	4	63.9437	1.43755e-08	3.78634e-08	2.54274	1	M_Aged_BL	F_Aged_D7	51050.5	Rab GDP dissociation inhibitor beta	Gdi2
P17879	10	4	71.5906	1.44632e-08	3.78873e-08	2.49784	1	M_Aged_BL	F_Aged_D7	70461.5	Heat shock 70 kDa protein 1B	Hspa1b
Q5DTV4	3	1	12.7909	1.56897e-08	4.0878e-08	3.13391	1	M_Aged_BL	F_Aged_D7	100456	Probable ribonuclease ZC3H12C	Zc3h12c
P45952	2	1	10.5448	1.68616e-08	4.32303e-08	1.66994	1	M_Aged_BL	F_Aged_D7	46937.5	Medium-chain specific acyl-CoA dehydrogenase_ mitochondrial	Acadm
P01942	21	16	98.1191	1.72442e-08	4.39774e-08	3.06534	1	M_Aged_BL	F_Aged_D7	15142.2	Hemoglobin subunit alpha	Hba
P09103	25	21	160.53	1.76357e-08	4.47391e-08	1.80532	1	M_Aged_BL	F_Aged_D7	57457.7	Protein disulfide-isomerase	P4hb
Q05816	6	4	37.6713	2.00804e-08	5.06742e-08	2.10179	1	M_Aged_BL	F_Aged_D7	15479.6	Fatty acid-binding protein 5	Fabp5
Q91YQ5	3	2	18.306	2.2251e-08	5.55698e-08	2.48329	1	M_Aged_BL	F_Aged_D7	68699.5	Dolichyl-diphosphooligosaccharide--protein glycosyltransferase subunit 1	Rpn1
P11499	33	18	229.777	2.27042e-08	5.64094e-08	2.19132	1	M_Aged_BL	F_Aged_D7	83623.5	Heat shock protein HSP 90-beta	Hsp90ab1
P50544	4	3	22.6193	2.65199e-08	6.52173e-08	1.74997	1	M_Aged_BL	F_Aged_D7	71274.8	Very long-chain specific acyl-CoA dehydrogenase_ mitochondrial	Acadvl
P62962	7	4	48.8414	2.8072e-08	6.79934e-08	3.09814	1	M_Aged_BL	F_Aged_D7	15128.3	Profilin-1	Pfn1
P17182	31	14	290.152	2.86819e-08	6.91233e-08	2.37914	1	M_Aged_BL	F_Aged_D7	47483.1	Alpha-enolase	Eno1
Q76MZ3	3	1	16.2677	3.27637e-08	7.85357e-08	1.9409	1	M_Aged_BL	F_Aged_D7	66121.1	Serine/threonine-protein phosphatase 2A 65 kDa regulatory subunit A alpha isoform	Ppp2r1a
P63017	38	20	277.829	3.49903e-08	8.26272e-08	2.36304	1	M_Aged_BL	F_Aged_D7	71099.3	Heat shock cognate 71 kDa protein	Hspa8
Q00623	25	18	161.617	3.53137e-08	8.26272e-08	2.03503	1	M_Aged_BL	F_Aged_D7	30615.6	Apolipoprotein A-I	Apoa1
P61982	10	4	69.7375	3.60021e-08	8.3831e-08	2.29852	1	M_Aged_BL	F_Aged_D7	28473.7	14-3-3 protein gamma	Ywhag
Q9WVL0	7	4	31.1512	3.62903e-08	8.40957e-08	1.53456	1	M_Aged_BL	F_Aged_D7	24446.4	Maleylacetoacetate isomerase	Gstz1
Q8JZR0	6	3	39.8823	3.94235e-08	9.09192e-08	2.08425	1	M_Aged_BL	F_Aged_D7	77061.9	Long-chain-fatty-acid--CoA ligase 5	Acsl5
Q62093	3	2	16.3127	4.15944e-08	9.41244e-08	3.7997	1	M_Aged_BL	F_Aged_D7	25476.4	Serine/arginine-rich splicing factor 2	Srsf2
P18527	2	1	10.4771	4.29186e-08	9.62175e-08	2.65903	1	M_Aged_BL	F_Aged_D7	10775.1	Ig heavy chain V region 914	1 SV
P68254	11	5	77.8583	4.38546e-08	9.78608e-08	1.91823	1	M_Aged_BL	F_Aged_D7	28063.5	14-3-3 protein theta	Ywhaq
P49312	4	3	21.1075	5.05185e-08	1.11187e-07	2.74111	1	M_Aged_BL	F_Aged_D7	34310.3	Heterogeneous nuclear ribonucleoprotein A1	Hnrnpa1
Q01339	7	6	47.3973	5.34208e-08	1.15986e-07	2.10949	1	M_Aged_BL	F_Aged_D7	39930.5	Beta-2-glycoprotein 1	Apoh
P68433	12	10	22.8195	5.54098e-08	1.1923e-07	3.6549	1	M_Aged_BL	F_Aged_D7	15518.2	Histone H3.1	H3c1
P49817	7	4	30.8956	5.89068e-08	1.26191e-07	1.63534	1	M_Aged_BL	F_Aged_D7	20709.8	Caveolin-1	Cav1
O35945	5	3	27.482	6.00664e-08	1.28106e-07	2.25797	1	M_Aged_BL	F_Aged_D7	55044.1	Aldehyde dehydrogenase_ cytosolic 1	Aldh1a7
Q91W90	4	3	23.3431	6.09278e-08	1.29371e-07	2.17584	1	M_Aged_BL	F_Aged_D7	47099.9	Thioredoxin domain-containing protein 5	Txndc5
P47757	5	2	22.6826	6.41153e-08	1.3495e-07	2.3317	1	M_Aged_BL	F_Aged_D7	31630.7	F-actin-capping protein subunit beta	Capzb
Q6PEM6	2	2	16.2974	7.48735e-08	1.55556e-07	2.56248	1	M_Aged_BL	F_Aged_D7	49671.7	GRAM domain-containing protein 2B	Gramd2b
P08226	10	7	75.9861	8.8625e-08	1.79631e-07	1.70793	1	M_Aged_BL	F_Aged_D7	35923.7	Apolipoprotein E	Apoe
Q8BMS1	21	10	120.113	8.86975e-08	1.79631e-07	2.09756	1	M_Aged_BL	F_Aged_D7	83354.3	Trifunctional enzyme subunit alpha_ mitochondrial	Hadha
P14206	4	2	23.2167	9.55803e-08	1.91161e-07	2.10628	1	M_Aged_BL	F_Aged_D7	32952.2	40S ribosomal protein SA	Rpsa
P59999	5	5	30.3183	1.07744e-07	2.12839e-07	1.98648	1	M_Aged_BL	F_Aged_D7	19781.1	Actin-related protein 2/3 complex subunit 4	Arpc4
P54310	10	7	61.6532	1.12741e-07	2.20898e-07	2.26859	1	M_Aged_BL	F_Aged_D7	84089	Hormone-sensitive lipase	Lipe
Q9CQ62	1	1	6.4823	1.21165e-07	2.35489e-07	1.7764	1	M_Aged_BL	F_Aged_D7	36499	2_4-dienoyl-CoA reductase [(3E)-enoyl-CoA-producing]_ mitochondrial	Decr1
P99024	17	3	119.555	1.36743e-07	2.64698e-07	2.11045	1	M_Aged_BL	F_Aged_D7	50127.2	Tubulin beta-5 chain	Tubb5
P0CG50	7	5	42.6416	1.52836e-07	2.94668e-07	1.94593	1	M_Aged_BL	F_Aged_D7	82664.3	Polyubiquitin-C	Ubc
Q08857	13	13	91.01	1.68289e-07	3.20613e-07	2.50992	1	M_Aged_BL	F_Aged_D7	53268.4	Platelet glycoprotein 4	Cd36
P99029	9	8	55.9238	1.91222e-07	3.61448e-07	2.05076	1	M_Aged_BL	F_Aged_D7	22239.7	Peroxiredoxin-5_ mitochondrial	Prdx5
P43274	5	1	24.3542	1.97121e-07	3.71141e-07	2.7017	1	M_Aged_BL	F_Aged_D7	21977.3	Histone H1.4	H1-4
P42208	2	2	11.3541	2.23215e-07	4.18636e-07	4.30137	1	M_Aged_BL	F_Aged_D7	41753.7	Septin-2	Septin2
Q9DB05	3	1	16.5234	2.47458e-07	4.5875e-07	1.94369	1	M_Aged_BL	F_Aged_D7	33645.9	Alpha-soluble NSF attachment protein	Napa
Q7TPR4	8	2	43.3125	2.98087e-07	5.4218e-07	1.95329	1	M_Aged_BL	F_Aged_D7	103696	Alpha-actinin-1	Actn1
P14148	6	3	33.7766	3.57801e-07	6.43508e-07	1.66089	1	M_Aged_BL	F_Aged_D7	31476.7	60S ribosomal protein L7	Rpl7
P18872	2	1	12.5751	3.69108e-07	6.61376e-07	2.32174	1	M_Aged_BL	F_Aged_D7	40654.9	Guanine nucleotide-binding protein G(o) subunit alpha	Gnao1
P34022	3	1	15.413	4.05182e-07	7.12766e-07	1.75362	1	M_Aged_BL	F_Aged_D7	23767.5	Ran-specific GTPase-activating protein	Ranbp1
P62874	8	2	36.8564	4.19044e-07	7.34469e-07	2.07531	1	M_Aged_BL	F_Aged_D7	38175.4	Guanine nucleotide-binding protein G(I)/G(S)/G(T) subunit beta-1	Gnb1
P16125	14	8	97.2226	4.29322e-07	7.49757e-07	2.12503	1	M_Aged_BL	F_Aged_D7	36857.5	L-lactate dehydrogenase B chain	Ldhb
P62908	3	3	18.524	4.85352e-07	8.41509e-07	2.22523	1	M_Aged_BL	F_Aged_D7	26845.4	40S ribosomal protein S3	Rps3
Q9D8E6	3	2	16.0813	4.97744e-07	8.59903e-07	2.08139	1	M_Aged_BL	F_Aged_D7	47438.9	60S ribosomal protein L4	Rpl4
Q9EQU5	2	2	11.6449	5.49997e-07	9.40065e-07	1.58469	1	M_Aged_BL	F_Aged_D7	33377.8	Protein SET	Set
Q8BWT1	11	2	71.8242	6.00815e-07	1.0233e-06	2.08938	1	M_Aged_BL	F_Aged_D7	42286.2	3-ketoacyl-CoA thiolase_ mitochondrial	Acaa2
Q6NXH9	13	7	70.9047	7.68567e-07	1.28183e-06	1.87703	1	M_Aged_BL	F_Aged_D7	59538.8	Keratin_ type II cytoskeletal 73	Krt73
Q60668	6	2	33.4654	8.34118e-07	1.3816e-06	1.92565	1	M_Aged_BL	F_Aged_D7	38525.3	Heterogeneous nuclear ribonucleoprotein D0	Hnrnpd
Q9WV32	2	1	10.8852	8.58858e-07	1.41247e-06	3.04713	1	M_Aged_BL	F_Aged_D7	41862.3	Actin-related protein 2/3 complex subunit 1B	Arpc1b
O88844	21	15	129.901	8.61548e-07	1.41247e-06	1.64294	1	M_Aged_BL	F_Aged_D7	47073.7	Isocitrate dehydrogenase [NADP] cytoplasmic	Idh1
Q8VCH0	1	1	5.305	1.01775e-06	1.65727e-06	1.83254	1	M_Aged_BL	F_Aged_D7	44508.7	3-ketoacyl-CoA thiolase B_roxisomal	Acaa1b
Q61414	4	2	21.8593	1.14917e-06	1.86499e-06	1.93518	1	M_Aged_BL	F_Aged_D7	49308.7	Keratin_ type I cytoskeletal 15	Krt15
Q06890	10	7	50.9265	1.20746e-06	1.94647e-06	2.19378	1	M_Aged_BL	F_Aged_D7	52283	Clusterin	Clu
Q61233	16	11	112.108	1.32156e-06	2.11626e-06	1.64075	1	M_Aged_BL	F_Aged_D7	70776.7	Plastin-2	Lcp1
P04117	27	15	208.284	1.34183e-06	2.1416e-06	1.90039	1	M_Aged_BL	F_Aged_D7	14764	Fatty acid-binding protein_ adipocyte	Fabp4
P47911	3	3	17.2065	1.38061e-06	2.19621e-06	1.7888	1	M_Aged_BL	F_Aged_D7	33566.7	60S ribosomal protein L6	Rpl6
P0DP27	16	7	114.868	1.38887e-06	2.20209e-06	1.5836	1	M_Aged_BL	F_Aged_D7	16837.7	Calmodulin-2	Calm2
Q8BG05	6	3	36.6474	1.49555e-06	2.34986e-06	1.50794	1	M_Aged_BL	F_Aged_D7	39880.2	Heterogeneous nuclear ribonucleoprotein A3	Hnrnpa3
P15626	10	3	68.4752	1.55656e-06	2.43591e-06	1.50074	1	M_Aged_BL	F_Aged_D7	25887.9	Glutathione S-transferase Mu 2	Gstm2
P10853	4	2	37.0166	1.74989e-06	2.71955e-06	2.29585	1	M_Aged_BL	F_Aged_D7	13936.2	Histone H2B type 1-F/J/L	H2bc7
Q99JY9	9	5	56.663	1.84127e-06	2.83544e-06	1.92553	1	M_Aged_BL	F_Aged_D7	47813.4	Actin-related protein 3	Actr3
Q9Z2V4	2	1	9.9449	2.02439e-06	3.1075e-06	4.39953	1	M_Aged_BL	F_Aged_D7	70096.3	Phosphoenolpyruvate carboxykinase_ cytosolic [GTP]	Pck1
Q61171	11	9	69.2462	2.13706e-06	3.27004e-06	1.53724	1	M_Aged_BL	F_Aged_D7	21949.8	Peroxiredoxin-2	Prdx2
Q8CG50	3	1	17.3825	2.49119e-06	3.78608e-06	2.98359	1	M_Aged_BL	F_Aged_D7	23491.4	Ras-related protein Rab-43	Rab43
P14430	7	3	37.3725	2.49787e-06	3.78608e-06	1.71918	1	M_Aged_BL	F_Aged_D7	37695.8	H-2 class I histocompatibility antigen_ Q8 alpha chain	H2-Q8
Q14B25	2	2	9.9431	2.59542e-06	3.90936e-06	4.64669	1	M_Aged_BL	F_Aged_D7	35321.2	Serine protease 48	Prss48
P20612	7	3	37.4399	2.63511e-06	3.95678e-06	1.90272	1	M_Aged_BL	F_Aged_D7	40423	Guanine nucleotide-binding protein G(t) subunit alpha-1	Gnat1
Q93092	9	3	42.7446	3.06165e-06	4.56877e-06	2.67055	1	M_Aged_BL	F_Aged_D7	37558.1	Transaldolase	Taldo1
O35639	15	10	107.614	3.38413e-06	5.00354e-06	1.63513	1	M_Aged_BL	F_Aged_D7	36555.2	Annexin A3	Anxa3
P10649	12	8	78.9249	3.83938e-06	5.62486e-06	1.90693	1	M_Aged_BL	F_Aged_D7	26084.1	Glutathione S-transferase Mu 1	Gstm1
Q00612	7	4	33.385	3.8955e-06	5.68979e-06	1.76074	1	M_Aged_BL	F_Aged_D7	59718.9	Glucose-6-phosphate 1-dehydrogenase X	G6pdx
O88342	8	3	49.1836	3.96972e-06	5.78068e-06	1.51117	1	M_Aged_BL	F_Aged_D7	67091.1	WD repeat-containing protein 1	Wdr1
Q9JLR9	1	1	6.5727	4.0175e-06	5.81513e-06	3.61572	1	M_Aged_BL	F_Aged_D7	10425.2	HIG1 domain family member 1A_ mitochondrial	Higd1a
Q61646	13	6	79.727	4.18317e-06	6.01877e-06	1.92796	1	M_Aged_BL	F_Aged_D7	39265.6	Haptoglobin	Hp
Q03265	35	27	218.495	4.72897e-06	6.76369e-06	1.86199	1	M_Aged_BL	F_Aged_D7	59866.8	ATP synthase subunit alpha_ mitochondrial	Atp5f1a
Q99LC5	11	6	64.9426	5.76602e-06	8.12638e-06	1.75649	1	M_Aged_BL	F_Aged_D7	35351.6	Electron transfer flavoprotein subunit alpha_ mitochondrial	Etfa
P60335	7	3	48.6574	1.05591e-05	1.45414e-05	1.64664	1	M_Aged_BL	F_Aged_D7	38011.1	Poly(rC)-binding protein 1	Pcbp1
Q6P069	1	1	6.8567	1.06434e-05	1.46157e-05	2.18411	1	M_Aged_BL	F_Aged_D7	21912.4	Sorcin	Sri
Q9ERD7	11	1	83.0071	1.09458e-05	1.49807e-05	1.77041	1	M_Aged_BL	F_Aged_D7	50875	Tubulin beta-3 chain	Tubb3
P08752	11	4	75.9177	1.20091e-05	1.63053e-05	1.78772	1	M_Aged_BL	F_Aged_D7	41059.3	Guanine nucleotide-binding protein G(i) subunit alpha-2	Gnai2
Q60931	5	2	25.9506	1.20672e-05	1.63381e-05	1.86783	1	M_Aged_BL	F_Aged_D7	31094.9	Voltage-dependent anion-selective channel protein 3	Vdac3
Q8BFZ3	10	1	115.505	1.22405e-05	1.65264e-05	3.24301	1	M_Aged_BL	F_Aged_D7	42346.5	Beta-actin-like protein 2	Actbl2
P08553	8	4	40.4168	1.81577e-05	2.42438e-05	2.01017	0.999998	M_Aged_BL	F_Aged_D7	96030.3	Neurofilament medium polypeptide	Nefm
Q61771	5	3	24.5241	1.92337e-05	2.56095e-05	1.89322	0.999998	M_Aged_BL	F_Aged_D7	85402.5	Kinesin-like protein KIF3B	Kif3b
P50446	11	2	61.4448	2.07663e-05	2.75739e-05	1.66937	0.999997	M_Aged_BL	F_Aged_D7	59677.4	Keratin_ type II cytoskeletal 6A	Krt6a
Q8C1B7	2	1	11.1123	2.10644e-05	2.7893e-05	6.86351	0.999997	M_Aged_BL	F_Aged_D7	50036.9	Septin-11	Septin11
P28666	13	3	73.174	2.243e-05	2.96199e-05	2.17673	0.999997	M_Aged_BL	F_Aged_D7	163808	Murinoglobulin-2	Mug2
P21619	3	2	23.5019	2.33556e-05	3.0758e-05	1.5662	0.999996	M_Aged_BL	F_Aged_D7	67432.2	Lamin-B2	Lmnb2
Q922R8	10	8	59.2677	2.80029e-05	3.67776e-05	1.5035	0.999993	M_Aged_BL	F_Aged_D7	48499.6	Protein disulfide-isomerase A6	Pdia6
P08228	8	6	36.4493	3.6779e-05	4.7783e-05	1.84076	0.999985	M_Aged_BL	F_Aged_D7	16113.8	Superoxide dismutase [Cu-Zn]	Sod1
Q9WUU7	3	3	22.0027	4.623e-05	5.89494e-05	2.09021	0.999973	M_Aged_BL	F_Aged_D7	34680.6	Cathepsin Z	Ctsz
Q61335	2	1	12.0766	4.90781e-05	6.22517e-05	1.77391	0.999968	M_Aged_BL	F_Aged_D7	28013.6	B-cell receptor-associated protein 31	Bcap31
P62821	7	2	50.6732	6.04918e-05	7.63273e-05	1.83114	0.999945	M_Aged_BL	F_Aged_D7	22905.9	Ras-related protein Rab-1A	Rab1A
Q8BH95	3	1	16.2959	6.26316e-05	7.88209e-05	3.48661	0.99994	M_Aged_BL	F_Aged_D7	31873.6	Enoyl-CoA hydratase_ mitochondrial	Echs1
O08749	8	5	56.6908	7.30441e-05	9.16855e-05	1.7904	0.999912	M_Aged_BL	F_Aged_D7	54785.7	Dihydrolipoyl dehydrogenase_ mitochondrial	Dld
P14069	5	3	7.1515	0.000123903	0.000151962	1.74116	0.9997	M_Aged_BL	F_Aged_D7	10107.7	Protein S100-A6	S100a6
P26350	9	9	40.4981	0.000161032	0.0001965	2.89333	0.999477	M_Aged_BL	F_Aged_D7	12254.1	Prothymosin alpha	Ptma
Q9DCW4	9	5	65.0338	0.000165332	0.00020102	1.5688	0.999448	M_Aged_BL	F_Aged_D7	27851.4	Electron transfer flavoprotein subunit beta	Etfb
P09541	6	1	47.8708	0.000166565	0.00020172	1.843	0.99944	M_Aged_BL	F_Aged_D7	21273.1	Myosin light chain 4	Myl4
Q91V92	6	2	33.4981	0.000600935	0.000701333	3.58277	0.994422	M_Aged_BL	F_Aged_D7	120641	ATP-citrate synthase	Acly
P24472	1	1	5.3268	0.00204729	0.00231642	4.68545	0.970779	M_Aged_BL	F_Aged_D7	25563.9	Glutathione S-transferase A4	Gsta4
P61089	1	1	6.6722	0.00234436	0.00264015	2.27872	0.965862	M_Aged_BL	F_Aged_D7	17194.9	Ubiquitin-conjugating enzyme E2 N	Ube2n
Q9DCV7	6	1	40.7977	0.00276277	0.00309687	1.99782	0.959056	M_Aged_BL	F_Aged_D7	50708.9	Keratin_ type II cytoskeletal 7	Krt7
Q99K51	10	5	66.3592	0.00284098	0.00317715	2.6878	0.957801	M_Aged_BL	F_Aged_D7	71255.3	Plastin-3	Pls3
P00493	1	1	5.1951	0.00342184	0.00381788	1.6452	0.948664	M_Aged_BL	F_Aged_D7	24798.5	Hypoxanthine-guanine phosphoribosyltransferase	Hprt1
P16015	57	49	336.439	0.00609996	0.00668223	1.50711	0.910643	M_Aged_BL	F_Aged_D7	29651.5	Carbonic anhydrase 3	Ca3
P84084	2	1	11.7184	0.0251411	0.0264585	1.63463	0.744517	M_Aged_BL	F_Aged_D7	20643.8	ADP-ribosylation factor 5	Arf5
P02088	33	19	163.968	7.5014e-11	5.16124e-10	2.78764	1	M_Aged_BL	M_Aged_D7	15954.3	Hemoglobin subunit beta-1	Hbb-b1
P02089	15	8	142.586	9.74302e-10	4.04839e-09	2.66952	1	M_Aged_BL	M_Aged_D7	15992.3	Hemoglobin subunit beta-2	Hbb-b2
P27573	14	10	60.1179	1.11309e-08	3.04835e-08	2.50233	1	M_Aged_BL	M_Aged_D7	27792.9	Myelin protein P0	Mpz
Q9JK53	12	9	88.5078	1.40248e-08	3.71426e-08	1.88708	1	M_Aged_BL	M_Aged_D7	43634.7	Prolargin	Prelp
Q9WTI7	11	6	63.2066	1.60457e-08	4.13585e-08	2.04568	1	M_Aged_BL	M_Aged_D7	122800	Unconventional myosin-Ic	Myo1c
P51885	20	16	145.609	2.11054e-08	5.29833e-08	2.25832	1	M_Aged_BL	M_Aged_D7	38664.2	Lumican	Lum
Q60854	9	6	51.0343	2.73116e-08	6.68234e-08	1.56684	1	M_Aged_BL	M_Aged_D7	42941.2	Serpin B6	Serpinb6
Q9ESB3	2	2	11.706	2.78045e-08	6.76857e-08	2.46364	1	M_Aged_BL	M_Aged_D7	60132.3	Histidine-rich glycoprotein	Hrg
P28665	30	14	191.439	7.21164e-08	1.51131e-07	1.82256	1	M_Aged_BL	M_Aged_D7	166724	Murinoglobulin-1	Mug1
P26443	17	11	129.526	7.73379e-08	1.59207e-07	1.65063	1	M_Aged_BL	M_Aged_D7	61679.1	Glutamate dehydrogenase 1_ mitochondrial	Glud1
P28654	15	12	85.3289	1.10761e-07	2.17905e-07	2.30864	1	M_Aged_BL	M_Aged_D7	40151.2	Decorin	Dcn
P14211	27	22	183.883	2.38175e-07	4.43244e-07	1.53203	1	M_Aged_BL	M_Aged_D7	48165.7	Calreticulin	Calr
Q99MQ4	2	1	18.3252	3.09916e-07	5.61577e-07	3.23126	1	M_Aged_BL	M_Aged_D7	42971.8	Asporin	Aspn
Q91VJ2	3	2	17.7437	3.71351e-07	6.6293e-07	1.74509	1	M_Aged_BL	M_Aged_D7	27853.4	Caveolae-associated protein 3	Cavin3
Q61838	36	29	213.69	6.72921e-07	1.13013e-06	1.55057	1	M_Aged_BL	M_Aged_D7	167222	Pregnancy zone protein	Pzp
Q8CGN5	21	12	172.365	8.4291e-07	1.39138e-06	1.60335	1	M_Aged_BL	M_Aged_D7	55938.1	Perilipin-1	Plin1
P00342	13	4	76.2987	1.57479e-06	2.45646e-06	1.74227	1	M_Aged_BL	M_Aged_D7	36254.1	L-lactate dehydrogenase C chain	Ldhc
P13707	23	15	151.834	4.90264e-06	6.99134e-06	1.58205	1	M_Aged_BL	M_Aged_D7	38200.1	Glycerol-3-phosphate dehydrogenase [NAD(+)]_ cytoplasmic	Gpd1
P51881	11	5	56.0266	9.47463e-05	0.0001177	1.72387	0.999836	M_Aged_BL	M_Aged_D7	33159.5	ADP/ATP translocase 2	Slc25a5
O08553	15	7	93.626	9.59962e-05	0.000118946	1.77693	0.999831	M_Aged_BL	M_Aged_D7	62676.9	Dihydropyrimidinase-related protein 2	Dpysl2
P10630	2	1	11.2251	0.000215483	0.000259009	1.66476	0.999063	M_Aged_BL	M_Aged_D7	46630.5	Eukaryotic initiation factor 4A-II	Eif4a2
P06339	2	1	13.1822	0.000894817	0.0010343	4.81044	0.989938	M_Aged_BL	M_Aged_D7	41217.5	H-2 class I histocompatibility antigen_ D-37 alpha chain	H2-T23
P56716	5	3	19.6397	0.0107189	0.0115068	1.61063	0.857491	M_Aged_BL	M_Aged_D7	236841	Oxygen-regulated protein 1	Rp1
B2RXB2	2	1	11.479	0.0141403	0.0150124	1.95569	0.825072	M_Aged_BL	M_Aged_D7	8158.12	Heat shock factor-binding protein 1-like protein 1	Hsbp1l1
P01864	10	4	88.7079	1.58339e-08	4.10318e-08	1.57807	1	M_Aged_D7	F_Aged_BL	37109.2	Ig gamma-2A chain C region secreted form	1 SV
P01863	5	2	45.8833	0.00121841	0.0014016	1.87526	0.984657	M_Aged_D7	F_Aged_BL	36959.8	Ig gamma-2A chain C region_ A allele	Ighg
Q91Z83	47	7	317.425	1.57221e-07	3.01915e-07	1.79079	1	M_Aged_D7	F_Aged_D7	223678	Myosin-7	Myh7
P25444	2	1	11.4891	0.00584553	0.00641809	4.83975	0.913987	M_Aged_D7	F_Aged_D7	31516.5	40S ribosomal protein S2	Rps2
Q60930	1	1	5.2444	0.0167445	0.0176993	2.04721	0.803229	M_Aged_D7	F_Aged_D7	32360.2	Voltage-dependent anion-selective channel protein 2	Vdac2
Q5FWH3	2	2	10.6018	5.28788e-07	9.07031e-07	4.12785	1	M_Aged_D7	M_Aged_BL	68443.4	Grainyhead-like protein 3 homolog	Grhl3
Q8CGC4	1	1	5.9567	5.57488e-06	7.88004e-06	31.4852	1	M_Aged_D7	M_Aged_BL	42424.1	Protein LSM14 homolog B	Lsm14b
P61358	3	1	18.3191	6.12077e-06	8.5762e-06	2.63662	1	M_Aged_D7	M_Aged_BL	15797.8	60S ribosomal protein L27	Rpl27
P19324	5	3	25.6354	0.00955909	0.0103076	1.58614	0.869665	M_Aged_D7	M_Aged_BL	46647.7	Serpin H1	Serpinh1
P68368	11	2	82.0314	0.011815	0.0125991	2.51843	0.846577	M_Aged_D7	M_Aged_BL	50665.8	Tubulin alpha-4A chain	Tuba4a

## Sheet: BASELINE_FvsM
LIST od 232 DEPs between Female and Male at baseline
Accession*	Peptide count	Unique peptides	Confidence score†	Anova (p)	q Value	Max fold change	Power	Highest mean condition‡	Lowest mean condition	Mass	Description	Gene Name	Biological Process (GO)
P01896	7	2	45.3593	2.22549e-06	2.7974e-06	2.80496	1	F_Aged_BL	M_Aged_BL	20625.4	H-2 class I histocompatibility antigen_ alpha chain (Fragment)
Q9WTP6	1	1	6.3687	5.35176e-06	4.46487e-06	3.2915	1	F_Aged_BL	M_Aged_BL	26753.9	Adenylate kinase 2_ mitochondrial	Ak2	GO:0006172 ADP biosynthetic process;GO:0009136 purine nucleoside diphosphate biosynthetic process;GO:0009180 purine ribonucleoside diphosphate biosynthetic process
Q8K129	1	1	5.7416	8.26947e-06	6.28123e-06	4.40524	1	F_Aged_BL	M_Aged_BL	9172.72	Cortexin-1	Ctxn1	GO:0008150 biological_process
A2AQ07	3	1	16.1239	1.03378e-05	6.98408e-06	1.52549	1	F_Aged_BL	M_Aged_BL	51125.4	Tubulin beta-1 chain	Tubb1	GO:0070327 thyroid hormone transport;GO:0030220 platelet formation;GO:0036344 platelet morphogenesis
Q9JK37	3	2	25.2702	1.36125e-05	8.44823e-06	10.6056	1	F_Aged_BL	M_Aged_BL	31457.4	Myozenin-1	Myoz1	GO:0043417 negative regulation of skeletal muscle tissue regeneration;GO:0043503 skeletal muscle fiber adaptation;GO:0043416 regulation of skeletal muscle tissue regeneration
P24527	3	2	14.8094	1.88054e-05	1.06115e-05	1.88028	1	F_Aged_BL	M_Aged_BL	69678.3	Leukotriene A-4 hydrolase	Lta4h	GO:0060509 type I pneumocyte differentiation;GO:0019370 leukotriene biosynthetic process;GO:0043171 peptide catabolic process
Q9Z2X1	3	1	15.9817	0.000175484	5.13251e-05	5.62818	0.999998	F_Aged_BL	M_Aged_BL	46072.1	Heterogeneous nuclear ribonucleoprotein F	Hnrnpf	GO:0043484 regulation of RNA splicing;GO:0008380 RNA splicing;GO:0006397 mRNA processing
Q5FWH3	2	2	10.6018	0.000183884	5.31708e-05	3.58571	0.999998	F_Aged_BL	M_Aged_BL	68443.4	Grainyhead-like protein 3 homolog	Grhl3	GO:0007398 ectoderm development;GO:0061029 eyelid development in camera-type eye;GO:0001736 establishment of planar polarity
P19973	2	1	10.3916	0.000193202	5.46236e-05	3.01791	0.999997	F_Aged_BL	M_Aged_BL	36827.9	Lymphocyte-specific protein 1	Lsp1	GO:0098761 cellular response to interleukin-7;GO:0098760 response to interleukin-7;GO:0006935 chemotaxis
P61028	4	1	30.489	0.000223461	6.08138e-05	2.11908	0.999994	F_Aged_BL	M_Aged_BL	23774.2	Ras-related protein Rab-8B	Rab8b	GO:0045046 protein import into peroxisome membrane;GO:0051461 positive regulation of corticotropin secretion;GO:0051459 regulation of corticotropin secretion
P13541	53	15	360.613	0.000384981	9.24155e-05	1.7041	0.99993	F_Aged_BL	M_Aged_BL	224875	Myosin-3	Myh3	GO:0003009 skeletal muscle contraction;GO:0050881 musculoskeletal movement;GO:0050879 multicellular organismal movement
Q3UHD6	2	2	11.2521	0.000528313	0.000118443	5.55762	0.999762	F_Aged_BL	M_Aged_BL	61616.2	Sorting nexin-27	Snx27	GO:1901628 positive regulation of postsynaptic membrane organization;GO:1904719 positive regulation of AMPA glutamate receptor clustering;GO:1901626 regulation of postsynaptic membrane organization
P05201	7	6	48.4637	0.0028788	0.000524735	6.01311	0.978405	F_Aged_BL	M_Aged_BL	46532.8	Aspartate aminotransferase_ cytoplasmic	Got1	GO:0019550 glutamate catabolic process to aspartate;GO:0006532 aspartate biosynthetic process;GO:0006533 aspartate catabolic process
Q61830	8	6	48.6529	0.00383122	0.000662846	1.51066	0.964292	F_Aged_BL	M_Aged_BL	167947	Macrophage mannose receptor 1	Mrc1	GO:0071353 cellular response to interleukin-4;GO:0070670 response to interleukin-4;GO:0071346 cellular response to type II interferon
P28474	3	2	16.5442	0.0040126	0.00068756	2.63832	0.961474	F_Aged_BL	M_Aged_BL	40346.2	Alcohol dehydrogenase class-3	Adh5	GO:0046294 formaldehyde catabolic process;GO:0010430 fatty acid omega-oxidation;GO:0046292 formaldehyde metabolic process
Q9Z1Q5	4	3	30.2314	0.00472606	0.000792353	1.79231	0.950169	F_Aged_BL	M_Aged_BL	27355	Chloride intracellular channel protein 1	Clic1	GO:0045669 positive regulation of osteoblast differentiation;GO:0051881 regulation of mitochondrial membrane potential;GO:1902476 chloride transmembrane transport
Q60969	1	1	5.6938	0.00505759	0.000840398	1.61185	0.944843	F_Aged_BL	M_Aged_BL	25601.4	Serine/threonine/tyrosine-interacting protein	Styx	GO:0062025 regulation of SCF-dependent proteasomal ubiquitin-dependent protein catabolic process;GO:0062026 negative regulation of SCF-dependent proteasomal ubiquitin-dependent catabolic process;GO:0032435 negative regulation of proteasomal ubiquitin-dependent protein catabolic process
P45376	15	8	84.7932	0.00697438	0.00112321	1.61514	0.91405	F_Aged_BL	M_Aged_BL	36074.5	Aldo-keto reductase family 1 member B1	Akr1b1	GO:0006061 sorbitol biosynthetic process;GO:0019406 hexitol biosynthetic process;GO:0006060 sorbitol metabolic process
Q8VCR8	4	4	24.474	0.00713601	0.00114201	1.99715	0.911489	F_Aged_BL	M_Aged_BL	66674.3	Myosin light chain kinase 2_ skeletal/cardiac muscle	Mylk2	GO:0031446 regulation of fast-twitch skeletal muscle fiber contraction;GO:0031448 positive regulation of fast-twitch skeletal muscle fiber contraction;GO:0032971 regulation of muscle filament sliding
Q8CGC4	1	1	5.9567	0.0161452	0.00236105	13.9592	0.787549	F_Aged_BL	M_Aged_BL	42424.1	Protein LSM14 homolog B	Lsm14b	GO:0141065 maternal mRNA clearance;GO:1903537 meiotic cell cycle process involved in oocyte maturation;GO:0160021 maternal-to-zygotic transition of gene expression
Q04447	5	2	37.0185	0.0206379	0.00295024	1.63765	0.738835	F_Aged_BL	M_Aged_BL	42998.5	Creatine kinase B-type	Ckb	GO:0140651 futile creatine cycle;GO:0006599 phosphagen metabolic process;GO:0006603 phosphocreatine metabolic process
Q61425	2	1	12.3687	0.029852	0.00411707	5.57625	0.658155	F_Aged_BL	M_Aged_BL	34635	Hydroxyacyl-coenzyme A dehydrogenase_ mitochondrial	Hadh	GO:0006635 fatty acid beta-oxidation;GO:0046676 negative regulation of insulin secretion;GO:0090278 negative regulation of peptide hormone secretion
P24452	2	1	10.0111	0.0325199	0.00446085	3.01464	0.638475	F_Aged_BL	M_Aged_BL	39525.6	Macrophage-capping protein	Capg	GO:0051014 actin filament severing;GO:0051016 barbed-end actin filament capping;GO:0051693 actin filament capping
Q9CQX2	1	1	5.8025	0.0469261	0.00628608	7.22039	0.551728	F_Aged_BL	M_Aged_BL	16375.1	Cytochrome b5 type B	Cyb5b	GO:0006809 nitric oxide biosynthetic process;GO:0046209 nitric oxide metabolic process;GO:2001057 reactive nitrogen species metabolic process
P00924	67	43	404.171	1.40308e-08	7.14042e-07	3.1516	1	M_Aged_BL	F_Aged_BL	46873.2	Enolase 1	ENO1	GO:0010756 positive regulation of plasminogen activation;GO:1903298 negative regulation of hypoxia-induced intrinsic apoptotic signaling pathway;GO:1903297 regulation of hypoxia-induced intrinsic apoptotic signaling pathway
P21956	12	5	67.8925	4.17656e-08	1.06275e-06	5.51349	1	M_Aged_BL	F_Aged_BL	52381.6	Lactadherin	Mfge8	GO:0043277 apoptotic cell clearance;GO:0006909 phagocytosis;GO:0007338 single fertilization
P35564	8	7	50.38	9.10704e-08	1.54489e-06	2.02986	1	M_Aged_BL	F_Aged_BL	67677.2	Calnexin	Canx	GO:0072583 clathrin-dependent endocytosis;GO:0048488 synaptic vesicle endocytosis;GO:0140238 presynaptic endocytosis
Q8VDN2	9	7	44.3324	1.51956e-07	1.76411e-06	1.78822	1	M_Aged_BL	F_Aged_BL	114294	Sodium/potassium-transporting ATPase subunit alpha-1	Atp1a1	GO:0031944 negative regulation of glucocorticoid metabolic process;GO:0031947 negative regulation of glucocorticoid biosynthetic process;GO:0090032 negative regulation of steroid hormone biosynthetic process
P01867	12	7	58.7609	1.84316e-07	1.76411e-06	3.49296	1	M_Aged_BL	F_Aged_BL	45000.8	Ig gamma-2B chain C region	Igh-3	GO:0001812 positive regulation of type I hypersensitivity;GO:0001796 regulation of type IIa hypersensitivity;GO:0001798 positive regulation of type IIa hypersensitivity
Q9D8M4	7	4	17.8536	2.07986e-07	1.76411e-06	3.05839	1	M_Aged_BL	F_Aged_BL	28657.8	60S ribosomal protein L7-like 1	Rpl7l1	GO:0000463 maturation of LSU-rRNA from tricistronic rRNA transcript (SSU-rRNA, 5.8S rRNA, LSU-rRNA);GO:0000470 maturation of LSU-rRNA;GO:0001825 blastocyst formation
Q6IFZ6	7	2	41.2192	2.73316e-07	1.96753e-06	3.43001	1	M_Aged_BL	F_Aged_BL	61415.9	Keratin_ type II cytoskeletal 1b	Krt77	GO:0031424 keratinization;GO:0045109 intermediate filament organization;GO:0045104 intermediate filament cytoskeleton organization
P01872	8	6	55.409	3.47235e-07	1.96753e-06	4.90661	1	M_Aged_BL	F_Aged_BL	50656.4	Immunoglobulin heavy constant mu	Ighm	GO:0002343 peripheral B cell selection;GO:0002344 B cell affinity maturation;GO:0002331 pre-B cell allelic exclusion
P21550	48	32	427	3.48704e-07	1.96753e-06	2.69103	1	M_Aged_BL	F_Aged_BL	47367.1	Beta-enolase	Eno3	GO:0006735 NADH regeneration;GO:0061621 canonical glycolysis;GO:0061718 glucose catabolic process to pyruvate
P21844	1	1	6.7571	3.86617e-07	1.96753e-06	3.62404	1	M_Aged_BL	F_Aged_BL	27985.4	Chymase	Cma1	GO:0034769 basement membrane disassembly;GO:0140447 cytokine precursor processing;GO:0022617 extracellular matrix disassembly
Q9EQ20	22	12	144.643	4.60428e-07	1.96993e-06	2.04181	1	M_Aged_BL	F_Aged_BL	58372	Methylmalonate-semialdehyde dehydrogenase [acylating]_ mitochondrial	Aldh6a1	GO:0019484 beta-alanine catabolic process;GO:0006208 pyrimidine nucleobase catabolic process;GO:0006210 thymine catabolic process
Q9QZN3	2	1	16.5412	4.6568e-07	1.96993e-06	3.85576	1	M_Aged_BL	F_Aged_BL	37426.5	F-box only protein 8	Fbxo8	GO:0032012 regulation of ARF protein signal transduction;GO:0051056 regulation of small GTPase mediated signal transduction;GO:0006511 ubiquitin-dependent protein catabolic process
P02535	11	8	58.708	5.07009e-07	1.96993e-06	2.609	1	M_Aged_BL	F_Aged_BL	57941	Keratin_ type I cytoskeletal 10	Krt10	GO:0051290 protein heterotetramerization;GO:0003334 keratinocyte development;GO:0018149 peptide cross-linking
Q80X19	17	13	110.897	5.58866e-07	1.96993e-06	2.59356	1	M_Aged_BL	F_Aged_BL	194211	Collagen alpha-1(XIV) chain	Col14a1	GO:0061050 regulation of cell growth involved in cardiac muscle cell development;GO:0048873 homeostasis of number of cells within a tissue;GO:0030199 collagen fibril organization
P61750	1	1	6.3196	6.5307e-07	1.96993e-06	1.74007	1	M_Aged_BL	F_Aged_BL	20510.7	ADP-ribosylation factor 4	Arf4	GO:0045176 apical protein localization;GO:0060996 dendritic spine development;GO:0045197 establishment or maintenance of epithelial cell apical/basal polarity
P19221	8	5	49.6312	7.90188e-07	1.96993e-06	3.8932	1	M_Aged_BL	F_Aged_BL	71694.5	Prothrombin	F2	GO:0090218 positive regulation of lipid kinase activity;GO:1900738 positive regulation of phospholipase C-activating G protein-coupled receptor signaling pathway;GO:0070945 neutrophil-mediated killing of gram-negative bacterium
Q9CQN1	20	13	110.776	7.90633e-07	1.96993e-06	2.49678	1	M_Aged_BL	F_Aged_BL	80551.3	Heat shock protein 75 kDa_ mitochondrial	Trap1	GO:0009386 translational attenuation;GO:1903750 regulation of intrinsic apoptotic signaling pathway in response to hydrogen peroxide;GO:1903751 negative regulation of intrinsic apoptotic signaling pathway in response to hydrogen peroxide
P08071	13	10	84.2154	7.9147e-07	1.96993e-06	2.96196	1	M_Aged_BL	F_Aged_BL	79719.7	Lactotransferrin	Ltf	GO:2000308 negative regulation of tumor necrosis factor (ligand) superfamily member 11 production;GO:1900190 regulation of single-species biofilm formation;GO:1900191 negative regulation of single-species biofilm formation
Q3UV17	14	6	78.1412	7.98298e-07	1.96993e-06	2.77545	1	M_Aged_BL	F_Aged_BL	63358	Keratin_ type II cytoskeletal 2 oral	Krt76	GO:0048733 sebaceous gland development;GO:0031424 keratinization;GO:0045109 intermediate filament organization
Q9DB77	16	11	94.7716	8.55528e-07	1.96993e-06	2.24978	1	M_Aged_BL	F_Aged_BL	48292	Cytochrome b-c1 complex subunit 2_ mitochondrial	Uqcrc2	GO:0006122 mitochondrial electron transport, ubiquinol to cytochrome c;GO:0019646 aerobic electron transport chain;GO:0042775 mitochondrial ATP synthesis coupled electron transport
P15089	2	2	10.0188	8.96146e-07	1.96993e-06	2.6634	1	M_Aged_BL	F_Aged_BL	49075.3	Mast cell carboxypeptidase A	Cpa3	GO:0002003 angiotensin maturation;GO:0002002 regulation of angiotensin levels in blood;GO:0001991 regulation of systemic arterial blood pressure by circulatory renin-angiotensin
P03987	7	6	40.8148	9.02552e-07	1.96993e-06	2.10932	1	M_Aged_BL	F_Aged_BL	44499.4	Ig gamma-3 chain C region
Q9CWJ9	4	2	22.0842	9.19684e-07	1.96993e-06	2.44142	1	M_Aged_BL	F_Aged_BL	64730.7	Bifunctional purine biosynthesis protein ATIC	Atic	GO:0046452 dihydrofolate metabolic process;GO:0006189 'de novo' IMP biosynthetic process;GO:0046654 tetrahydrofolate biosynthetic process
P06467	14	7	78.0892	9.29011e-07	1.96993e-06	2.70067	1	M_Aged_BL	F_Aged_BL	16349	Hemoglobin subunit zeta	Hbz	GO:0015671 oxygen transport;GO:0015670 carbon dioxide transport;GO:0015669 gas transport
P07901	24	8	160.144	9.95738e-07	1.99684e-06	2.09437	1	M_Aged_BL	F_Aged_BL	85187.2	Heat shock protein HSP 90-alpha	Hsp90aa1	GO:1902949 positive regulation of tau-protein kinase activity;GO:1902988 neurofibrillary tangle assembly;GO:0045585 positive regulation of cytotoxic T cell differentiation
P14733	22	14	140.989	1.03858e-06	1.99684e-06	2.91431	1	M_Aged_BL	F_Aged_BL	67013.8	Lamin-B1	Lmnb1	GO:0051664 nuclear pore localization;GO:1905232 cellular response to L-glutamate;GO:0090435 protein localization to nuclear envelope
P08249	20	13	167.829	1.05941e-06	1.99684e-06	1.98828	1	M_Aged_BL	F_Aged_BL	36067.7	Malate dehydrogenase_ mitochondrial	Mdh2	GO:0006108 malate metabolic process;GO:0043490 malate-aspartate shuttle;GO:0046166 glyceraldehyde-3-phosphate biosynthetic process
P01660	2	1	12.2003	1.1611e-06	2.11034e-06	2.00939	1	M_Aged_BL	F_Aged_BL	12213.5	Ig kappa chain V-III region PC 3741/TEPC 111
P11499	33	18	229.777	1.22154e-06	2.14364e-06	1.75634	1	M_Aged_BL	F_Aged_BL	83623.5	Heat shock protein HSP 90-beta	Hsp90ab1	GO:1903660 negative regulation of complement-dependent cytotoxicity;GO:0019062 virion attachment to host cell;GO:0044650 adhesion of symbiont to host cell
Q9JHC9	3	2	20.3652	1.29859e-06	2.20289e-06	3.97676	1	M_Aged_BL	F_Aged_BL	63716.2	ETS-related transcription factor Elf-2	Elf2	GO:0045892 negative regulation of DNA-templated transcription;GO:1902679 negative regulation of RNA biosynthetic process;GO:0051253 negative regulation of RNA metabolic process
P20918	20	13	111.991	1.34439e-06	2.20702e-06	3.83857	1	M_Aged_BL	F_Aged_BL	93545.3	Plasminogen	Plg	GO:0051919 positive regulation of fibrinolysis;GO:0099183 trans-synaptic signaling by BDNF, modulating synaptic transmission;GO:0099191 trans-synaptic signaling by BDNF
Q9JKS4	10	10	80.6583	1.53099e-06	2.40895e-06	2.12507	1	M_Aged_BL	F_Aged_BL	77629.6	LIM domain-binding protein 3	Ldb3	GO:0045214 sarcomere organization;GO:0030239 myofibril assembly;GO:0031032 actomyosin structure organization
Q62188	8	2	49.4113	1.57089e-06	2.40895e-06	2.27894	1	M_Aged_BL	F_Aged_BL	62335.6	Dihydropyrimidinase-related protein 3	Dpysl3	GO:0051764 actin crosslink formation;GO:0051491 positive regulation of filopodium assembly;GO:0051489 regulation of filopodium assembly
P97449	6	2	32.6707	1.6094e-06	2.40895e-06	2.09245	1	M_Aged_BL	F_Aged_BL	110108	Aminopeptidase N	Anpep	GO:0002003 angiotensin maturation;GO:0002002 regulation of angiotensin levels in blood;GO:0043171 peptide catabolic process
P34914	4	3	22.4958	1.8762e-06	2.65522e-06	1.91905	1	M_Aged_BL	F_Aged_BL	63085.7	Bifunctional epoxide hydrolase 2	Ephx2	GO:0002539 prostaglandin production involved in inflammatory response;GO:0009810 stilbene metabolic process;GO:0046272 stilbene catabolic process
P06801	10	8	52.6005	1.87828e-06	2.65522e-06	1.79467	1	M_Aged_BL	F_Aged_BL	64581.2	NADP-dependent malic enzyme	Me1	GO:0006108 malate metabolic process;GO:1902031 regulation of NADP metabolic process;GO:0006734 NADH metabolic process
Q7TST3	2	1	5.0001	1.9559e-06	2.69022e-06	2.50255	1	M_Aged_BL	F_Aged_BL	22989.1	Sterile alpha motif domain-containing protein 10	Samd10	GO:0007169 cell surface receptor protein tyrosine kinase signaling pathway;GO:0007167 enzyme-linked receptor protein signaling pathway;GO:0007166 cell surface receptor signaling pathway
Q9DCD0	9	7	56.1657	2.04141e-06	2.72506e-06	1.93447	1	M_Aged_BL	F_Aged_BL	53760.6	6-phosphogluconate dehydrogenase_ decarboxylating	Pgd	GO:0019520 aldonic acid metabolic process;GO:0019521 D-gluconate metabolic process;GO:0046176 aldonic acid catabolic process
Q8R081	3	2	17.5011	2.08833e-06	2.72506e-06	1.82434	1	M_Aged_BL	F_Aged_BL	64591.1	Heterogeneous nuclear ribonucleoprotein L	Hnrnpl	GO:0000381 regulation of alternative mRNA splicing, via spliceosome;GO:0048024 regulation of mRNA splicing, via spliceosome;GO:0050684 regulation of mRNA processing
O88990	17	13	109.694	2.25371e-06	2.7974e-06	1.51003	1	M_Aged_BL	F_Aged_BL	103670	Alpha-actinin-3	Actn3	GO:1904025 positive regulation of glucose catabolic process to lactate via pyruvate;GO:0014728 regulation of the force of skeletal muscle contraction;GO:0014862 regulation of skeletal muscle contraction by chemo-mechanical energy conversion
P45952	2	1	10.5448	2.45701e-06	2.88887e-06	1.65899	1	M_Aged_BL	F_Aged_BL	46937.5	Medium-chain specific acyl-CoA dehydrogenase_ mitochondrial	Acadm	GO:0019254 carnitine metabolic process, CoA-linked;GO:0045329 carnitine biosynthetic process;GO:0051793 medium-chain fatty acid catabolic process
P52480	44	36	377.598	2.56906e-06	2.88887e-06	2.31963	1	M_Aged_BL	F_Aged_BL	58415.3	Pyruvate kinase PKM	Pkm	GO:0042866 pyruvate biosynthetic process;GO:2000767 positive regulation of cytoplasmic translation;GO:0006735 NADH regeneration
P04104	20	11	109.101	2.59432e-06	2.88887e-06	4.25347	1	M_Aged_BL	F_Aged_BL	66119.3	Keratin_ type II cytoskeletal 1	Krt1	GO:0001867 complement activation, lectin pathway;GO:0051290 protein heterotetramerization;GO:0018149 peptide cross-linking
Q8C0L0	2	2	17.5141	2.71516e-06	2.88887e-06	3.12418	1	M_Aged_BL	F_Aged_BL	37530.6	Thioredoxin-related transmembrane protein 4	Tmx4
Q9D0M3	2	1	9.4879	2.71603e-06	2.88887e-06	3.05437	1	M_Aged_BL	F_Aged_BL	35555.8	Cytochrome c1_ heme protein_ mitochondrial	Cyc1	GO:0006122 mitochondrial electron transport, ubiquinol to cytochrome c;GO:0033762 response to glucagon;GO:0019646 aerobic electron transport chain
Q9DCX2	4	4	22.7786	2.74778e-06	2.88887e-06	1.81355	1	M_Aged_BL	F_Aged_BL	18806.5	ATP synthase subunit d_ mitochondrial	Atp5pd	GO:0042776 proton motive force-driven mitochondrial ATP synthesis;GO:0015986 proton motive force-driven ATP synthesis;GO:0006754 ATP biosynthetic process
Q9D051	4	3	23.0183	2.79017e-06	2.88887e-06	1.7085	1	M_Aged_BL	F_Aged_BL	39279.4	Pyruvate dehydrogenase E1 component subunit beta_ mitochondrial	Pdhb	GO:0006086 acetyl-CoA biosynthetic process from pyruvate;GO:0006085 acetyl-CoA biosynthetic process;GO:0035384 thioester biosynthetic process
Q7TMM9	14	2	104.285	2.88608e-06	2.88887e-06	1.56695	1	M_Aged_BL	F_Aged_BL	50306.3	Tubulin beta-2A chain	Tubb2a	GO:0021987 cerebral cortex development;GO:0001764 neuron migration;GO:0021543 pallium development
P01868	8	6	56.6628	2.89505e-06	2.88887e-06	2.0386	1	M_Aged_BL	F_Aged_BL	36274.9	Ig gamma-1 chain C region secreted form	Ighg1	GO:0001788 antibody-dependent cellular cytotoxicity;GO:0001794 type IIa hypersensitivity;GO:0002445 type II hypersensitivity
P01837	4	4	39.6075	3.59855e-06	3.34173e-06	2.62223	1	M_Aged_BL	F_Aged_BL	12105.2	Immunoglobulin kappa constant	Igkc	GO:0030183 B cell differentiation;GO:0042113 B cell activation;GO:0030098 lymphocyte differentiation
P29391	2	1	12.1781	3.61154e-06	3.34173e-06	3.3105	1	M_Aged_BL	F_Aged_BL	20859.5	Ferritin light chain 1	Ftl1	GO:0006826 iron ion transport;GO:0006879 intracellular iron ion homeostasis;GO:0000041 transition metal ion transport
P17742	14	11	105.928	3.82546e-06	3.47646e-06	1.8335	1	M_Aged_BL	F_Aged_BL	18142.5	Peptidyl-prolyl cis-trans isomerase A	Ppia	GO:0061944 negative regulation of protein K48-linked ubiquitination;GO:0060352 cell adhesion molecule production;GO:0061945 regulation of protein K48-linked ubiquitination
P60766	2	2	12.6562	3.92594e-06	3.50518e-06	1.54268	1	M_Aged_BL	F_Aged_BL	21600.8	Cell division control protein 42 homolog	Cdc42	GO:0060661 submandibular salivary gland formation;GO:0086101 endothelin receptor signaling pathway involved in heart process;GO:0090135 actin filament branching
P40142	27	25	159.194	4.07675e-06	3.57052e-06	2.04585	1	M_Aged_BL	F_Aged_BL	68314.9	Transketolase	Tkt	GO:0009052 pentose-phosphate shunt, non-oxidative branch;GO:0051167 xylulose 5-phosphate metabolic process;GO:1901159 xylulose 5-phosphate biosynthetic process
Q68FD5	36	26	211.878	4.13944e-06	3.57052e-06	1.96756	1	M_Aged_BL	F_Aged_BL	193325	Clathrin heavy chain 1	Cltc	GO:1900126 negative regulation of hyaluronan biosynthetic process;GO:0150093 amyloid-beta clearance by transcytosis;GO:0072318 clathrin coat disassembly
Q8VCT4	18	12	137.215	4.3932e-06	3.72625e-06	1.93886	1	M_Aged_BL	F_Aged_BL	62073	Carboxylesterase 1D	Ces1d	GO:0061725 cytosolic lipolysis;GO:0060086 circadian temperature homeostasis;GO:0106106 cold-induced thermogenesis
Q9D1A2	9	5	48.6198	5.76555e-06	4.65738e-06	1.83072	1	M_Aged_BL	F_Aged_BL	53223.6	Cytosolic non-specific dipeptidase	Cndp2	GO:0006508 proteolysis;GO:0019538 protein metabolic process;GO:0043170 macromolecule metabolic process
Q62093	3	2	16.3127	6.44459e-06	5.12457e-06	2.57579	1	M_Aged_BL	F_Aged_BL	25476.4	Serine/arginine-rich splicing factor 2	Srsf2	GO:0033197 response to vitamin E;GO:0000381 regulation of alternative mRNA splicing, via spliceosome;GO:0033273 response to vitamin
Q5DTV4	3	1	12.7909	7.13959e-06	5.58987e-06	1.83335	1	M_Aged_BL	F_Aged_BL	100456	Probable ribonuclease ZC3H12C	Zc3h12c
P08113	34	22	240.862	8.20617e-06	6.28123e-06	2.55432	1	M_Aged_BL	F_Aged_BL	92761.1	Endoplasmin	Hsp90b1	GO:0031247 actin rod assembly;GO:0030070 insulin processing;GO:0071318 cellular response to ATP
Q99KI0	32	24	236.581	8.49924e-06	6.36082e-06	1.78215	1	M_Aged_BL	F_Aged_BL	86205	Aconitate hydratase_ mitochondrial	Aco2	GO:0035900 response to isolation stress;GO:0006101 citrate metabolic process;GO:0006102 isocitrate metabolic process
P41216	24	15	163.645	9.4924e-06	6.91184e-06	1.98136	1	M_Aged_BL	F_Aged_BL	78978.1	Long-chain-fatty-acid--CoA ligase 1	Acsl1	GO:0010747 positive regulation of long-chain fatty acid import across plasma membrane;GO:0140214 positive regulation of long-chain fatty acid import into cell;GO:0034201 response to oleic acid
P15105	11	8	57.4349	9.54647e-06	6.91184e-06	2.06415	1	M_Aged_BL	F_Aged_BL	42861.1	Glutamine synthetase	Glul	GO:0006542 glutamine biosynthetic process;GO:0019676 ammonia assimilation cycle;GO:0019740 nitrogen utilization
P35486	4	2	23.8515	1.00028e-05	6.9733e-06	1.92071	1	M_Aged_BL	F_Aged_BL	43916.1	Pyruvate dehydrogenase E1 component subunit alpha_ somatic form_ mitochondrial	Pdha1	GO:0006086 acetyl-CoA biosynthetic process from pyruvate;GO:0006085 acetyl-CoA biosynthetic process;GO:0035384 thioester biosynthetic process
P62631	17	7	105.948	1.02559e-05	6.98408e-06	3.07581	1	M_Aged_BL	F_Aged_BL	50796.4	Elongation factor 1-alpha 2	Eef1a2	GO:0090218 positive regulation of lipid kinase activity;GO:0043550 regulation of lipid kinase activity;GO:0006414 translational elongation
Q9D6R2	15	8	104.258	1.05643e-05	6.98408e-06	1.72498	1	M_Aged_BL	F_Aged_BL	40095	Isocitrate dehydrogenase [NAD] subunit alpha_ mitochondrial	Idh3a	GO:0006102 isocitrate metabolic process;GO:0072350 tricarboxylic acid metabolic process;GO:0006099 tricarboxylic acid cycle
P47738	14	5	97.6727	1.07504e-05	6.98408e-06	1.50009	1	M_Aged_BL	F_Aged_BL	57050.9	Aldehyde dehydrogenase_ mitochondrial	Aldh2	GO:0018937 nitroglycerin metabolic process;GO:0006117 acetaldehyde metabolic process;GO:1905627 regulation of serotonin biosynthetic process
P35700	20	14	129.315	1.08416e-05	6.98408e-06	1.93178	1	M_Aged_BL	F_Aged_BL	22404.6	Peroxiredoxin-1	Prdx1	GO:0019430 removal of superoxide radicals;GO:0071450 cellular response to oxygen radical;GO:0071451 cellular response to superoxide
P02468	18	12	96.8313	1.13811e-05	7.23995e-06	1.72396	1	M_Aged_BL	F_Aged_BL	182944	Laminin subunit gamma-1	Lamc1	GO:0071335 hair follicle cell proliferation;GO:0031581 hemidesmosome assembly;GO:0110011 regulation of basement membrane organization
P84099	1	1	5.5992	1.22424e-05	7.69169e-06	2.40285	1	M_Aged_BL	F_Aged_BL	23580.1	60S ribosomal protein L19	Rpl19	GO:0002181 cytoplasmic translation;GO:0006412 translation;GO:0010467 gene expression
P17156	13	2	108.918	1.4401e-05	8.8292e-06	1.90293	1	M_Aged_BL	F_Aged_BL	69926.9	Heat shock-related 70 kDa protein 2	Hspa2	GO:0070194 synaptonemal complex disassembly;GO:1901896 positive regulation of ATPase-coupled calcium transmembrane transporter activity;GO:0090084 negative regulation of inclusion body assembly
E9PV24	19	14	119.971	1.49946e-05	8.95346e-06	1.85967	1	M_Aged_BL	F_Aged_BL	88170.7	Fibrinogen alpha chain	Fga	GO:0072377 blood coagulation, common pathway;GO:0043152 induction of bacterial agglutination;GO:0031639 plasminogen activation
P27773	27	21	185.839	1.51303e-05	8.95346e-06	1.8233	1	M_Aged_BL	F_Aged_BL	57134.7	Protein disulfide-isomerase A3	Pdia3	GO:0002397 MHC class I protein complex assembly;GO:0002502 peptide antigen assembly with MHC class I protein complex;GO:1903334 positive regulation of protein folding
P50396	4	2	22.9082	1.56159e-05	9.13461e-06	1.64363	1	M_Aged_BL	F_Aged_BL	51092	Rab GDP dissociation inhibitor alpha	Gdi1	GO:0034123 positive regulation of toll-like receptor signaling pathway;GO:0090315 negative regulation of protein targeting to membrane;GO:0032482 Rab protein signal transduction
Q9R0H5	5	1	31.3696	1.67161e-05	9.66705e-06	1.6379	1	M_Aged_BL	F_Aged_BL	57895.8	Keratin_ type II cytoskeletal 71	Krt71	GO:0031069 hair follicle morphogenesis;GO:0048730 epidermis morphogenesis;GO:0031424 keratinization
Q9Z104	1	1	5.9092	1.90835e-05	1.06115e-05	1.53879	1	M_Aged_BL	F_Aged_BL	35983.8	SWI/SNF-related matrix-associated actin-dependent regulator of chromatin subfamily E member 1-related	Hmg20b	GO:0033234 negative regulation of protein sumoylation;GO:0033233 regulation of protein sumoylation;GO:0016925 protein sumoylation
Q99MR8	5	3	32.8456	1.91833e-05	1.06115e-05	1.77968	1	M_Aged_BL	F_Aged_BL	79743.2	Methylcrotonoyl-CoA carboxylase subunit alpha_ mitochondrial	Mccc1	GO:0006552 L-leucine catabolic process;GO:0006551 L-leucine metabolic process;GO:0009080 pyruvate family amino acid catabolic process
P18527	2	1	10.4771	1.97522e-05	1.06904e-05	2.52163	1	M_Aged_BL	F_Aged_BL	10775.1	Ig heavy chain V region 914
P68510	11	6	61.1469	2.00224e-05	1.06904e-05	1.82557	1	M_Aged_BL	F_Aged_BL	28382.9	14-3-3 protein eta	Ywhah	GO:0006713 glucocorticoid catabolic process;GO:0042921 nuclear receptor-mediated glucocorticoid signaling pathway;GO:0031958 nuclear receptor-mediated corticosteroid signaling pathway
Q91W90	4	3	23.3431	2.01662e-05	1.06904e-05	1.78691	1	M_Aged_BL	F_Aged_BL	47099.9	Thioredoxin domain-containing protein 5	Txndc5	GO:0006457 protein folding;GO:0051604 protein maturation;GO:0010467 gene expression
P50544	4	3	22.6193	2.12182e-05	1.11321e-05	1.72928	1	M_Aged_BL	F_Aged_BL	71274.8	Very long-chain specific acyl-CoA dehydrogenase_ mitochondrial	Acadvl	GO:0033539 fatty acid beta-oxidation using acyl-CoA dehydrogenase;GO:0046322 negative regulation of fatty acid oxidation;GO:0045717 negative regulation of fatty acid biosynthetic process
P57722	4	1	30.8443	2.19463e-05	1.12815e-05	1.70894	1	M_Aged_BL	F_Aged_BL	39579.4	Poly(rC)-binding protein 3	Pcbp3	GO:0000122 negative regulation of transcription by RNA polymerase II;GO:0045892 negative regulation of DNA-templated transcription;GO:1902679 negative regulation of RNA biosynthetic process
P01756	1	1	7.7422	2.245e-05	1.1425e-05	3.61594	1	M_Aged_BL	F_Aged_BL	13097.5	Ig heavy chain V region MOPC 104E
P43025	2	2	10.311	2.36402e-05	1.15886e-05	2.05699	1	M_Aged_BL	F_Aged_BL	22656.7	Tetranectin	Clec3b	GO:0010756 positive regulation of plasminogen activation;GO:0010755 regulation of plasminogen activation;GO:0010954 positive regulation of protein processing
P10126	17	9	117.098	2.37471e-05	1.15886e-05	2.5816	1	M_Aged_BL	F_Aged_BL	50456.1	Elongation factor 1-alpha 1	Eef1a1	GO:0044829 positive regulation by host of viral genome replication;GO:0044794 positive regulation by host of viral process;GO:0044827 modulation by host of viral genome replication
Q61147	18	14	105.286	2.39574e-05	1.15886e-05	2.22203	1	M_Aged_BL	F_Aged_BL	121950	Ceruloplasmin	Cp	GO:0006878 intracellular copper ion homeostasis;GO:0055070 copper ion homeostasis;GO:0046688 response to copper ion
P45591	5	3	17.2852	2.41548e-05	1.15886e-05	1.86196	1	M_Aged_BL	F_Aged_BL	18823.7	Cofilin-2	Cfl2	GO:0030043 actin filament fragmentation;GO:0030042 actin filament depolymerization;GO:0030836 positive regulation of actin filament depolymerization
P84096	2	1	11.4547	2.42899e-05	1.15886e-05	2.46918	1	M_Aged_BL	F_Aged_BL	21764.7	Rho-related GTP-binding protein RhoG	Rhog	GO:0016601 Rac protein signal transduction;GO:1900027 regulation of ruffle assembly;GO:0090630 activation of GTPase activity
Q60932	10	7	69.2563	2.47682e-05	1.15886e-05	1.66356	1	M_Aged_BL	F_Aged_BL	32522.6	Voltage-dependent anion-selective channel protein 1	Vdac1	GO:0110099 negative regulation of calcium import into the mitochondrion;GO:0110097 regulation of calcium import into the mitochondrion;GO:0006086 acetyl-CoA biosynthetic process from pyruvate
Q8K0E8	15	11	93.0797	2.48209e-05	1.15886e-05	1.70778	1	M_Aged_BL	F_Aged_BL	55437.2	Fibrinogen beta chain	Fgb	GO:0043152 induction of bacterial agglutination;GO:0031639 plasminogen activation;GO:0034116 positive regulation of heterotypic cell-cell adhesion
P24270	26	16	160.653	2.52972e-05	1.17037e-05	1.90573	1	M_Aged_BL	F_Aged_BL	60080.6	Catalase	Cat	GO:0072722 response to amitrole;GO:0061692 cellular detoxification of hydrogen peroxide;GO:0061691 detoxification of hydrogen peroxide
O08716	8	5	55.6512	2.62097e-05	1.20166e-05	2.17631	1	M_Aged_BL	F_Aged_BL	15245.5	Fatty acid-binding protein 9	Fabp9	GO:0015909 long-chain fatty acid transport;GO:0015908 fatty acid transport;GO:0015718 monocarboxylic acid transport
P17879	10	4	71.5906	2.69524e-05	1.22467e-05	2.30168	1	M_Aged_BL	F_Aged_BL	70461.5	Heat shock 70 kDa protein 1B	Hspa1b	GO:0070370 cellular heat acclimation;GO:0010286 heat acclimation;GO:0070434 positive regulation of nucleotide-binding oligomerization domain containing 2 signaling pathway
Q8VCC2	2	1	12.2103	2.75606e-05	1.24123e-05	1.98952	1	M_Aged_BL	F_Aged_BL	63079.2	Liver carboxylesterase 1	Ces1	GO:0090320 regulation of chylomicron remnant clearance;GO:0034378 chylomicron assembly;GO:0120188 regulation of bile acid secretion
Q64727	28	18	167.817	2.88242e-05	1.28675e-05	1.57435	1	M_Aged_BL	F_Aged_BL	117288	Vinculin	Vcl	GO:1904702 regulation of protein localization to adherens junction;GO:0150106 regulation of protein localization to cell-cell junction;GO:0034333 adherens junction assembly
P60764	3	1	18.3584	2.99983e-05	1.31985e-05	1.79381	1	M_Aged_BL	F_Aged_BL	21778.1	Ras-related C3 botulinum toxin substrate 3	Rac3	GO:0021894 cerebral cortex GABAergic interneuron development;GO:0021892 cerebral cortex GABAergic interneuron differentiation;GO:0014041 regulation of neuron maturation
P68254	11	5	77.8583	3.00844e-05	1.31985e-05	1.58843	1	M_Aged_BL	F_Aged_BL	28063.5	14-3-3 protein theta	Ywhaq	GO:0034766 negative regulation of monoatomic ion transmembrane transport;GO:0034763 negative regulation of transmembrane transport;GO:0043271 negative regulation of monoatomic ion transport
P23953	17	9	117.606	3.22496e-05	1.40275e-05	1.6611	1	M_Aged_BL	F_Aged_BL	61341	Carboxylesterase 1C	Ces1c	GO:0120188 regulation of bile acid secretion;GO:0010887 negative regulation of cholesterol storage;GO:0070857 regulation of bile acid biosynthetic process
Q91VS7	5	4	31.1149	3.27497e-05	1.41243e-05	1.91196	1	M_Aged_BL	F_Aged_BL	17608.7	Microsomal glutathione S-transferase 1	Mgst1	GO:0071449 cellular response to lipid hydroperoxide;GO:0006982 response to lipid hydroperoxide;GO:0071447 cellular response to hydroperoxide
P01864	10	4	88.7079	3.33249e-05	1.42516e-05	1.51141	1	M_Aged_BL	F_Aged_BL	37109.2	Ig gamma-2A chain C region secreted form
Q99MN9	3	2	15.5438	3.37955e-05	1.43324e-05	1.79039	1	M_Aged_BL	F_Aged_BL	59036.4	Propionyl-CoA carboxylase beta chain_ mitochondrial	Pccb
P47753	2	2	12.0745	3.94003e-05	1.64833e-05	1.88872	1	M_Aged_BL	F_Aged_BL	33110.9	F-actin-capping protein subunit alpha-1	Capza1	GO:0051016 barbed-end actin filament capping;GO:0051693 actin filament capping;GO:0030835 negative regulation of actin filament depolymerization
Q02053	8	5	56.8584	3.9515e-05	1.64833e-05	1.72502	1	M_Aged_BL	F_Aged_BL	119007	Ubiquitin-like modifier-activating enzyme 1	Uba1	GO:0006511 ubiquitin-dependent protein catabolic process;GO:0019941 modification-dependent protein catabolic process;GO:0016567 protein ubiquitination
P62918	2	1	11.9021	4.14992e-05	1.70847e-05	2.21761	1	M_Aged_BL	F_Aged_BL	28252.8	60S ribosomal protein L8	Rpl8	GO:0140236 translation at presynapse;GO:0140241 translation at synapse;GO:0140242 translation at postsynapse
Q9CZ13	15	11	88.2006	4.16281e-05	1.70847e-05	1.96272	1	M_Aged_BL	F_Aged_BL	53479.1	Cytochrome b-c1 complex subunit 1_ mitochondrial	Uqcrc1	GO:0017062 respiratory chain complex III assembly;GO:0034551 mitochondrial respiratory chain complex III assembly;GO:0006122 mitochondrial electron transport, ubiquinol to cytochrome c
Q61598	11	4	63.9437	4.20641e-05	1.71255e-05	1.86369	1	M_Aged_BL	F_Aged_BL	51050.5	Rab GDP dissociation inhibitor beta	Gdi2	GO:1903565 negative regulation of protein localization to cilium;GO:1903564 regulation of protein localization to cilium;GO:1902018 negative regulation of cilium assembly
P05202	9	7	59.6414	4.27925e-05	1.72838e-05	2.43185	1	M_Aged_BL	F_Aged_BL	47810.7	Aspartate aminotransferase_ mitochondrial	Got2	GO:0019550 glutamate catabolic process to aspartate;GO:0006532 aspartate biosynthetic process;GO:0006533 aspartate catabolic process
P63101	14	8	112.212	4.3385e-05	1.73851e-05	1.579	1	M_Aged_BL	F_Aged_BL	27942.3	14-3-3 protein zeta/delta	Ywhaz	GO:0008039 synaptic target recognition;GO:0090168 Golgi reassembly;GO:0002349 histamine production involved in inflammatory response
P14152	8	5	76.9271	4.5228e-05	1.7982e-05	1.91265	1	M_Aged_BL	F_Aged_BL	36682.3	Malate dehydrogenase_ cytoplasmic	Mdh1	GO:0006108 malate metabolic process;GO:0043490 malate-aspartate shuttle;GO:0046166 glyceraldehyde-3-phosphate biosynthetic process
Q91VD9	2	1	11.5206	4.69076e-05	1.85053e-05	2.25891	1	M_Aged_BL	F_Aged_BL	80803.5	NADH-ubiquinone oxidoreductase 75 kDa subunit_ mitochondrial	Ndufs1	GO:0006120 mitochondrial electron transport, NADH to ubiquinone;GO:0019646 aerobic electron transport chain;GO:0042776 proton motive force-driven mitochondrial ATP synthesis
Q8VEM8	9	8	54.7827	4.80554e-05	1.88122e-05	1.60366	1	M_Aged_BL	F_Aged_BL	40088.6	Phosphate carrier protein_ mitochondrial	Slc25a3	GO:1990547 mitochondrial phosphate ion transmembrane transport;GO:0035435 phosphate ion transmembrane transport;GO:0006817 phosphate ion transport
Q60854	9	6	51.0343	4.96363e-05	1.92828e-05	1.53795	1	M_Aged_BL	F_Aged_BL	42941.2	Serpin B6	Serpinb6	GO:0071470 cellular response to osmotic stress;GO:0006970 response to osmotic stress;GO:0010951 negative regulation of endopeptidase activity
Q7TQ48	18	16	134.14	5.62426e-05	2.14242e-05	1.51935	1	M_Aged_BL	F_Aged_BL	54686	Sarcalumenin	Srl	GO:0014873 response to muscle activity involved in regulation of muscle adaptation;GO:0002115 store-operated calcium entry;GO:0014874 response to stimulus involved in regulation of muscle adaptation
Q9CQ62	1	1	6.4823	5.6708e-05	2.14242e-05	1.61137	1	M_Aged_BL	F_Aged_BL	36499	2_4-dienoyl-CoA reductase [(3E)-enoyl-CoA-producing]_ mitochondrial	Decr1	GO:0006635 fatty acid beta-oxidation;GO:0019395 fatty acid oxidation;GO:0009062 fatty acid catabolic process
P16125	14	8	97.2226	5.68326e-05	2.14242e-05	1.91033	1	M_Aged_BL	F_Aged_BL	36857.5	L-lactate dehydrogenase B chain	Ldhb	GO:0019244 lactate biosynthetic process from pyruvate;GO:0019249 lactate biosynthetic process;GO:0006089 lactate metabolic process
P58252	25	17	141.495	6.10435e-05	2.26845e-05	1.85967	1	M_Aged_BL	F_Aged_BL	96283.7	Elongation factor 2	Eef2	GO:2000767 positive regulation of cytoplasmic translation;GO:2000765 regulation of cytoplasmic translation;GO:0140241 translation at synapse
P14869	5	3	32.255	6.10672e-05	2.26845e-05	1.61781	1	M_Aged_BL	F_Aged_BL	34387.6	60S acidic ribosomal protein P0	Rplp0	GO:1904401 cellular response to Thyroid stimulating hormone;GO:1904400 response to Thyroid stimulating hormone;GO:1904588 cellular response to glycoprotein
P16858	36	28	345.193	6.26741e-05	2.30964e-05	1.59729	1	M_Aged_BL	F_Aged_BL	36095.2	Glyceraldehyde-3-phosphate dehydrogenase	Gapdh	GO:0035606 peptidyl-cysteine S-trans-nitrosylation;GO:0018119 peptidyl-cysteine S-nitrosylation;GO:0017014 protein nitrosylation
P12970	3	2	11.8232	6.30838e-05	2.30964e-05	2.1892	1	M_Aged_BL	F_Aged_BL	30147.7	60S ribosomal protein L7a	Rpl7a	GO:0000470 maturation of LSU-rRNA;GO:0140236 translation at presynapse;GO:0140241 translation at synapse
Q9D8E6	3	2	16.0813	6.41112e-05	2.33049e-05	1.91072	1	M_Aged_BL	F_Aged_BL	47438.9	60S ribosomal protein L4	Rpl4	GO:0140236 translation at presynapse;GO:0140241 translation at synapse;GO:0140242 translation at postsynapse
Q05920	36	21	214.558	6.57138e-05	2.37181e-05	2.08418	1	M_Aged_BL	F_Aged_BL	130426	Pyruvate carboxylase_ mitochondrial	Pc
P47963	3	2	17.286	6.65742e-05	2.37281e-05	1.51953	1	M_Aged_BL	F_Aged_BL	24362.5	60S ribosomal protein L13	Rpl13	GO:0140236 translation at presynapse;GO:0140241 translation at synapse;GO:0140242 translation at postsynapse
Q99L45	3	3	15.4505	6.66742e-05	2.37281e-05	3.22674	1	M_Aged_BL	F_Aged_BL	38434.3	Eukaryotic translation initiation factor 2 subunit 2	Eif2s2	GO:0002176 male germ cell proliferation;GO:0036093 germ cell proliferation;GO:0001731 formation of translation preinitiation complex
P68372	17	1	122.028	7.13039e-05	2.48543e-05	1.66901	1	M_Aged_BL	F_Aged_BL	50287.4	Tubulin beta-4B chain	Tubb4b	GO:0030317 flagellated sperm motility;GO:0097722 sperm motility;GO:0060294 cilium movement involved in cell motility
P15532	7	4	42.2693	7.23959e-05	2.50633e-05	1.7211	1	M_Aged_BL	F_Aged_BL	17321.9	Nucleoside diphosphate kinase A	Nme1	GO:0006231 dTMP biosynthetic process;GO:0009177 pyrimidine deoxyribonucleoside monophosphate biosynthetic process;GO:0006228 UTP biosynthetic process
P01631	1	1	6.8137	7.6054e-05	2.61518e-05	2.52469	1	M_Aged_BL	F_Aged_BL	12386.9	Ig kappa chain V-II region 26-10
P47857	17	12	125.157	7.81638e-05	2.66969e-05	1.75165	1	M_Aged_BL	F_Aged_BL	86124.2	ATP-dependent 6-phosphofructokinase_ muscle type	Pfkm	GO:0093001 glycolysis from storage polysaccharide through glucose-1-phosphate;GO:0061622 glycolytic process through glucose-1-phosphate;GO:0030388 fructose 1,6-bisphosphate metabolic process
Q6IFZ9	6	4	36.1489	7.98722e-05	2.70986e-05	1.8514	1	M_Aged_BL	F_Aged_BL	55374	Keratin_ type II cytoskeletal 74	Krt74	GO:0031424 keratinization;GO:0045109 intermediate filament organization;GO:0045104 intermediate filament cytoskeleton organization
Q6P8J7	13	9	105.792	8.46239e-05	2.81477e-05	1.75481	1	M_Aged_BL	F_Aged_BL	47929.6	Creatine kinase S-type_ mitochondrial	Ckmt2	GO:0006599 phosphagen metabolic process;GO:0006603 phosphocreatine metabolic process;GO:0042396 phosphagen biosynthetic process
P63017	38	20	277.829	9.74095e-05	3.17774e-05	1.70756	1	M_Aged_BL	F_Aged_BL	71099.3	Heat shock cognate 71 kDa protein	Hspa8	GO:1904592 positive regulation of protein refolding;GO:1904764 chaperone-mediated autophagy translocation complex disassembly;GO:1990832 slow axonal transport
P62962	7	4	48.8414	0.000108523	3.51773e-05	2.43557	1	M_Aged_BL	F_Aged_BL	15128.3	Profilin-1	Pfn1	GO:0050434 positive regulation of viral transcription;GO:0042989 sequestering of actin monomers;GO:0098885 modification of postsynaptic actin cytoskeleton
Q9WUB3	49	33	394.54	0.000109882	3.53927e-05	1.72531	1	M_Aged_BL	F_Aged_BL	97742.7	Glycogen phosphorylase_ muscle form	Pygm	GO:0005980 glycogen catabolic process;GO:0009251 glucan catabolic process;GO:0000272 polysaccharide catabolic process
Q91YQ5	3	2	18.306	0.000116781	3.73781e-05	2.04498	1	M_Aged_BL	F_Aged_BL	68699.5	Dolichyl-diphosphooligosaccharide--protein glycosyltransferase subunit 1	Rpn1	GO:0018279 protein N-linked glycosylation via asparagine;GO:0006487 protein N-linked glycosylation;GO:0006486 protein glycosylation
P20612	7	3	37.4399	0.000132319	4.15671e-05	1.68417	1	M_Aged_BL	F_Aged_BL	40423	Guanine nucleotide-binding protein G(t) subunit alpha-1	Gnat1	GO:0120302 background adaptation;GO:0016056 G protein-coupled opsin signaling pathway;GO:0097719 neural tissue regeneration
Q9DB05	3	1	16.5234	0.000143364	4.40814e-05	1.74598	0.999999	M_Aged_BL	F_Aged_BL	33645.9	Alpha-soluble NSF attachment protein	Napa	GO:0035494 SNARE complex disassembly;GO:0010807 regulation of synaptic vesicle priming;GO:0045176 apical protein localization
P48962	12	6	83.2229	0.000146814	4.45559e-05	1.92467	0.999999	M_Aged_BL	F_Aged_BL	33132.4	ADP/ATP translocase 1	Slc25a4	GO:0140021 mitochondrial ADP transmembrane transport;GO:1902109 negative regulation of mitochondrial membrane permeability involved in apoptotic process;GO:1990544 mitochondrial ATP transmembrane transport
P38647	15	11	82.3496	0.000147087	4.45559e-05	1.80118	0.999999	M_Aged_BL	F_Aged_BL	73746.5	Stress-70 protein_ mitochondrial	Hspa9	GO:1902037 negative regulation of hematopoietic stem cell differentiation;GO:0045647 negative regulation of erythrocyte differentiation;GO:0036444 calcium import into the mitochondrion
P26443	17	11	129.526	0.000154814	4.63449e-05	1.57167	0.999999	M_Aged_BL	F_Aged_BL	61679.1	Glutamate dehydrogenase 1_ mitochondrial	Glud1	GO:0006538 glutamate catabolic process;GO:0010044 response to aluminum ion;GO:0043649 dicarboxylic acid catabolic process
P27573	14	10	60.1179	0.000159349	4.73809e-05	1.94606	0.999999	M_Aged_BL	F_Aged_BL	27792.9	Myelin protein P0	Mpz	GO:0098743 cell aggregation;GO:0045217 cell-cell junction maintenance;GO:0034331 cell junction maintenance
P54310	10	7	61.6532	0.00018078	5.25721e-05	1.95776	0.999998	M_Aged_BL	F_Aged_BL	84089	Hormone-sensitive lipase	Lipe	GO:0006363 termination of RNA polymerase I transcription;GO:0046340 diacylglycerol catabolic process;GO:0042758 long-chain fatty acid catabolic process
Q7TPR4	8	2	43.3125	0.000186023	5.34853e-05	1.79131	0.999998	M_Aged_BL	F_Aged_BL	103696	Alpha-actinin-1	Actn1	GO:0051639 actin filament network formation;GO:0030220 platelet formation;GO:0036344 platelet morphogenesis
Q99MQ4	2	1	18.3252	0.000191765	5.45202e-05	2.39713	0.999997	M_Aged_BL	F_Aged_BL	42971.8	Asporin	Aspn	GO:0070171 negative regulation of tooth mineralization;GO:1902617 response to fluoride;GO:0070170 regulation of tooth mineralization
Q8BH64	36	27	252.729	0.00020056	5.63906e-05	1.54601	0.999997	M_Aged_BL	F_Aged_BL	61345.7	EH domain-containing protein 2	Ehd2	GO:2001137 positive regulation of endocytic recycling;GO:0097320 plasma membrane tubulation;GO:1901741 positive regulation of myoblast fusion
P28740	3	3	23.8512	0.000202424	5.66021e-05	1.81929	0.999996	M_Aged_BL	F_Aged_BL	80440.8	Kinesin-like protein KIF2A	Kif2a	GO:0098935 dendritic transport;GO:0090307 mitotic spindle assembly;GO:0008088 axo-dendritic transport
P18872	2	1	12.5751	0.000213338	5.90055e-05	1.87339	0.999995	M_Aged_BL	F_Aged_BL	40654.9	Guanine nucleotide-binding protein G(o) subunit alpha	Gnao1	GO:0007198 adenylate cyclase-inhibiting serotonin receptor signaling pathway;GO:0098664 G protein-coupled serotonin receptor signaling pathway;GO:0007212 G protein-coupled dopamine receptor signaling pathway
Q61753	7	3	44.1483	0.00021631	5.95041e-05	1.96769	0.999995	M_Aged_BL	F_Aged_BL	57384	D-3-phosphoglycerate dehydrogenase	Phgdh	GO:0006564 L-serine biosynthetic process;GO:0006566 threonine metabolic process;GO:0009448 gamma-aminobutyric acid metabolic process
Q8JZR0	6	3	39.8823	0.000235824	6.34992e-05	1.59118	0.999992	M_Aged_BL	F_Aged_BL	77061.9	Long-chain-fatty-acid--CoA ligase 5	Acsl5	GO:0010747 positive regulation of long-chain fatty acid import across plasma membrane;GO:0140214 positive regulation of long-chain fatty acid import into cell;GO:0010746 regulation of long-chain fatty acid import across plasma membrane
P63268	25	1	313.708	0.00025359	6.75679e-05	1.60108	0.999989	M_Aged_BL	F_Aged_BL	42276.2	Actin_ gamma-enteric smooth muscle	Actg2	GO:0090131 mesenchyme migration;GO:0090130 tissue migration;GO:0072132 mesenchyme morphogenesis
P59999	5	5	30.3183	0.000269502	7.11855e-05	1.68335	0.999985	M_Aged_BL	F_Aged_BL	19781.1	Actin-related protein 2/3 complex subunit 4	Arpc4	GO:0034314 Arp2/3 complex-mediated actin nucleation;GO:0045010 actin nucleation;GO:0030041 actin filament polymerization
P19157	12	4	78.8517	0.000269965	7.11855e-05	1.75836	0.999985	M_Aged_BL	F_Aged_BL	23780.3	Glutathione S-transferase P 1	Gstp1	GO:2000428 regulation of neutrophil aggregation;GO:2000429 negative regulation of neutrophil aggregation;GO:0071460 cellular response to cell-matrix adhesion
P17182	31	14	290.152	0.000275587	7.22934e-05	1.72927	0.999984	M_Aged_BL	F_Aged_BL	47483.1	Alpha-enolase	Eno1	GO:0010756 positive regulation of plasminogen activation;GO:1903298 negative regulation of hypoxia-induced intrinsic apoptotic signaling pathway;GO:1903297 regulation of hypoxia-induced intrinsic apoptotic signaling pathway
P63260	68	41	361.446	0.000284644	7.42863e-05	1.62205	0.999981	M_Aged_BL	F_Aged_BL	42135.1	Actin_ cytoplasmic 2	Actg1	GO:0150111 regulation of transepithelial transport;GO:1902396 protein localization to bicellular tight junction;GO:0150105 protein localization to cell-cell junction
P14148	6	3	33.7766	0.00028822	7.48358e-05	1.57322	0.99998	M_Aged_BL	F_Aged_BL	31476.7	60S ribosomal protein L7	Rpl7	GO:0000463 maturation of LSU-rRNA from tricistronic rRNA transcript (SSU-rRNA, 5.8S rRNA, LSU-rRNA);GO:0000470 maturation of LSU-rRNA;GO:0140236 translation at presynapse
Q9WUU7	3	3	22.0027	0.000304511	7.69073e-05	1.61727	0.999974	M_Aged_BL	F_Aged_BL	34680.6	Cathepsin Z	Ctsz	GO:0010757 negative regulation of plasminogen activation;GO:0010755 regulation of plasminogen activation;GO:0010955 negative regulation of protein processing
P48036	20	13	130.395	0.000305376	7.69073e-05	1.66004	0.999974	M_Aged_BL	F_Aged_BL	35809.5	Annexin A5	Anxa5	GO:1902721 negative regulation of prolactin secretion;GO:0097211 cellular response to gonadotropin-releasing hormone;GO:0097210 response to gonadotropin-releasing hormone
P06745	13	11	84.1132	0.000363396	8.89116e-05	1.79878	0.999945	M_Aged_BL	F_Aged_BL	62995.1	Glucose-6-phosphate isomerase	Gpi	GO:0141199 GDP-mannose biosynthetic process from glucose;GO:0009298 GDP-mannose biosynthetic process;GO:0019673 GDP-mannose metabolic process
Q01768	8	4	71.9273	0.000368202	8.96566e-05	1.62045	0.999942	M_Aged_BL	F_Aged_BL	17477.2	Nucleoside diphosphate kinase B	Nme2	GO:0000160 phosphorelay signal transduction system;GO:0006231 dTMP biosynthetic process;GO:0009177 pyrimidine deoxyribonucleoside monophosphate biosynthetic process
Q8CG50	3	1	17.3825	0.000373303	9.04658e-05	2.75157	0.999938	M_Aged_BL	F_Aged_BL	23491.4	Ras-related protein Rab-43	Rab43	GO:0035526 retrograde transport, plasma membrane to Golgi;GO:0019068 virion assembly;GO:0090382 phagosome maturation
P14206	4	2	23.2167	0.000382079	9.21536e-05	1.62226	0.999932	M_Aged_BL	F_Aged_BL	32952.2	40S ribosomal protein SA	Rpsa	GO:0000028 ribosomal small subunit assembly;GO:0042255 ribosome assembly;GO:0140374 antiviral innate immune response
Q9WTI7	11	6	63.2066	0.000408366	9.71131e-05	1.58402	0.999911	M_Aged_BL	F_Aged_BL	122800	Unconventional myosin-Ic	Myo1c	GO:0030050 vesicle transport along actin filament;GO:0099515 actin filament-based transport;GO:0045945 positive regulation of transcription by RNA polymerase III
Q8BMS1	21	10	120.113	0.000429619	0.000100755	1.56378	0.999891	M_Aged_BL	F_Aged_BL	83354.3	Trifunctional enzyme subunit alpha_ mitochondrial	Hadha	GO:0035965 cardiolipin acyl-chain remodeling;GO:0032048 cardiolipin metabolic process;GO:0046471 phosphatidylglycerol metabolic process
P00342	13	4	76.2987	0.000445049	0.000103895	1.57812	0.999875	M_Aged_BL	F_Aged_BL	36254.1	L-lactate dehydrogenase C chain	Ldhc	GO:0019244 lactate biosynthetic process from pyruvate;GO:0042867 pyruvate catabolic process;GO:0019249 lactate biosynthetic process
O09165	8	7	67.4917	0.000451345	0.000104406	1.59902	0.999868	M_Aged_BL	F_Aged_BL	46378	Calsequestrin-1	Casq1	GO:0014809 regulation of skeletal muscle contraction by regulation of release of sequestered calcium ion;GO:0014722 regulation of skeletal muscle contraction by calcium ion signaling;GO:1901341 positive regulation of store-operated calcium channel activity
Q60668	6	2	33.4654	0.000462656	0.000106539	1.68521	0.999855	M_Aged_BL	F_Aged_BL	38525.3	Heterogeneous nuclear ribonucleoprotein D0	Hnrnpd	GO:1904585 response to putrescine;GO:1904586 cellular response to putrescine;GO:1990828 hepatocyte dedifferentiation
Q62234	8	5	50.5351	0.000465222	0.000106552	1.73551	0.999852	M_Aged_BL	F_Aged_BL	186662	Myomesin-1	Myom1	GO:0002074 extraocular skeletal muscle development;GO:0010737 protein kinase A signaling;GO:0045214 sarcomere organization
Q03265	35	27	218.495	0.000466899	0.000106552	1.68301	0.99985	M_Aged_BL	F_Aged_BL	59866.8	ATP synthase subunit alpha_ mitochondrial	Atp5f1a	GO:0071732 cellular response to nitric oxide;GO:1902170 cellular response to reactive nitrogen species;GO:0071731 response to nitric oxide
Q00623	25	18	161.617	0.000488502	0.000110549	1.54641	0.999822	M_Aged_BL	F_Aged_BL	30615.6	Apolipoprotein A-I	Apoa1	GO:0010903 negative regulation of very-low-density lipoprotein particle remodeling;GO:1902994 regulation of phospholipid efflux;GO:1902995 positive regulation of phospholipid efflux
O35639	15	10	107.614	0.00048876	0.000110549	1.63365	0.999822	M_Aged_BL	F_Aged_BL	36555.2	Annexin A3	Anxa3	GO:0043312 neutrophil degranulation;GO:0002283 neutrophil activation involved in immune response;GO:0002446 neutrophil mediated immunity
P61982	10	4	69.7375	0.000491159	0.0001106	1.6016	0.999818	M_Aged_BL	F_Aged_BL	28473.7	14-3-3 protein gamma	Ywhag	GO:0002842 positive regulation of T cell mediated immune response to tumor cell;GO:0002840 regulation of T cell mediated immune response to tumor cell;GO:0002836 positive regulation of response to tumor cell
P62908	3	3	18.524	0.000540018	0.000120536	1.66787	0.999743	M_Aged_BL	F_Aged_BL	26845.4	40S ribosomal protein S3	Rps3	GO:0061481 response to TNF agonist;GO:1905053 positive regulation of base-excision repair;GO:1905051 regulation of base-excision repair
P99029	9	8	55.9238	0.000545637	0.000121258	1.67468	0.999733	M_Aged_BL	F_Aged_BL	22239.7	Peroxiredoxin-5_ mitochondrial	Prdx5	GO:0060785 regulation of apoptosis involved in tissue homeostasis;GO:0016480 negative regulation of transcription by RNA polymerase III;GO:0070995 NADPH oxidation
P43274	5	1	24.3542	0.0005702	0.000126166	1.61065	0.999688	M_Aged_BL	F_Aged_BL	21977.3	Histone H1.4	H1-4	GO:0030261 chromosome condensation;GO:0045910 negative regulation of DNA recombination;GO:0006334 nucleosome assembly
P47757	5	2	22.6826	0.000841444	0.000180684	1.63826	0.998884	M_Aged_BL	F_Aged_BL	31630.7	F-actin-capping protein subunit beta	Capzb	GO:0051490 negative regulation of filopodium assembly;GO:0051016 barbed-end actin filament capping;GO:0051693 actin filament capping
Q8K1Z0	1	1	6.5288	0.000923244	0.000197415	1.63331	0.998528	M_Aged_BL	F_Aged_BL	35253.7	Ubiquinone biosynthesis protein COQ9_ mitochondrial	Coq9	GO:0006744 ubiquinone biosynthetic process;GO:1901663 quinone biosynthetic process;GO:0006743 ubiquinone metabolic process
Q00612	7	4	33.385	0.00104686	0.000221062	1.57412	0.997892	M_Aged_BL	F_Aged_BL	59718.9	Glucose-6-phosphate 1-dehydrogenase X	G6pdx	GO:0010732 regulation of protein glutathionylation;GO:0010734 negative regulation of protein glutathionylation;GO:0019322 pentose biosynthetic process
Q99LX0	9	5	69.4213	0.00108193	0.000227523	1.61275	0.99769	M_Aged_BL	F_Aged_BL	20249.5	Parkinson disease protein 7 homolog	Park7	GO:0036471 cellular response to glyoxal;GO:0036526 peptidyl-cysteine deglycation;GO:0036527 peptidyl-arginine deglycation
P28654	15	12	85.3289	0.00114723	0.000240262	1.63772	0.99729	M_Aged_BL	F_Aged_BL	40151.2	Decorin	Dcn	GO:0051901 positive regulation of mitochondrial depolarization;GO:1900747 negative regulation of vascular endothelial growth factor signaling pathway;GO:1902548 negative regulation of cellular response to vascular endothelial growth factor stimulus
Q8BWT1	11	2	71.8242	0.00128362	0.00026144	1.59474	0.996358	M_Aged_BL	F_Aged_BL	42286.2	3-ketoacyl-CoA thiolase_ mitochondrial	Acaa2	GO:1902109 negative regulation of mitochondrial membrane permeability involved in apoptotic process;GO:1901029 negative regulation of mitochondrial outer membrane permeabilization involved in apoptotic signaling pathway;GO:0035795 negative regulation of mitochondrial membrane permeability
Q61414	4	2	21.8593	0.00128666	0.00026144	1.59818	0.996335	M_Aged_BL	F_Aged_BL	49308.7	Keratin_ type I cytoskeletal 15	Krt15	GO:0045109 intermediate filament organization;GO:0045104 intermediate filament cytoskeleton organization;GO:0045103 intermediate filament-based process
Q08857	13	13	91.01	0.00133786	0.000270179	1.75164	0.995951	M_Aged_BL	F_Aged_BL	53268.4	Platelet glycoprotein 4	Cd36	GO:0150024 oxidised low-density lipoprotein particle clearance;GO:0015912 short-chain fatty acid transport;GO:2000332 regulation of blood microparticle formation
Q99LC5	11	6	64.9426	0.00135925	0.000273414	1.5835	0.995786	M_Aged_BL	F_Aged_BL	35351.6	Electron transfer flavoprotein subunit alpha_ mitochondrial	Etfa	GO:0033539 fatty acid beta-oxidation using acyl-CoA dehydrogenase;GO:0006635 fatty acid beta-oxidation;GO:0019395 fatty acid oxidation
P04117	27	15	208.284	0.00136516	0.000273521	1.63175	0.995739	M_Aged_BL	F_Aged_BL	14764	Fatty acid-binding protein_ adipocyte	Fabp4	GO:0071285 cellular response to lithium ion;GO:0010226 response to lithium ion;GO:0050872 white fat cell differentiation
P56395	5	4	47.0966	0.00150316	0.000295356	1.53667	0.994597	M_Aged_BL	F_Aged_BL	15241	Cytochrome b5	Cyb5a	GO:0006631 fatty acid metabolic process;GO:0032787 monocarboxylic acid metabolic process;GO:0019752 carboxylic acid metabolic process
Q60931	5	2	25.9506	0.00169762	0.00033101	1.83262	0.992797	M_Aged_BL	F_Aged_BL	31094.9	Voltage-dependent anion-selective channel protein 3	Vdac3	GO:0120317 sperm mitochondrial sheath assembly;GO:0007270 neuron-neuron synaptic transmission;GO:0001662 behavioral fear response
Q9WUZ7	3	3	18.0445	0.00171422	0.000332971	1.53743	0.992634	M_Aged_BL	F_Aged_BL	23159.5	SH3 domain-binding glutamic acid-rich protein	Sh3bgr	GO:0008150 biological_process
Q9JII6	1	1	6.0673	0.00187647	0.000361726	2.33222	0.990966	M_Aged_BL	F_Aged_BL	36815.1	Aldo-keto reductase family 1 member A1	Akr1a1	GO:0006064 glucuronate catabolic process;GO:0019640 D-glucuronate catabolic process to D-xylulose 5-phosphate;GO:0042839 D-glucuronate metabolic process
P68433	12	10	22.8195	0.0019334	0.000369898	1.66465	0.990351	M_Aged_BL	F_Aged_BL	15518.2	Histone H3.1	H3c1
P62484	1	1	12.915	0.00288706	0.000524735	1.71747	0.97829	M_Aged_BL	F_Aged_BL	49444.3	Abl interactor 2	Abi2	GO:0045186 zonula adherens assembly;GO:0070309 lens fiber cell morphogenesis;GO:2000601 positive regulation of Arp2/3 complex-mediated actin nucleation
Q06890	10	7	50.9265	0.00309326	0.000558225	1.57944	0.975357	M_Aged_BL	F_Aged_BL	52283	Clusterin	Clu	GO:1902847 regulation of neuronal signal transduction;GO:1902998 positive regulation of neurofibrillary tangle assembly;GO:0002434 immune complex clearance
Q14B25	2	2	9.9431	0.00325085	0.00058049	2.38065	0.973061	M_Aged_BL	F_Aged_BL	35321.2	Serine protease 48	Prss48	GO:0006508 proteolysis;GO:0019538 protein metabolic process;GO:0043170 macromolecule metabolic process
Q8C1B7	2	1	11.1123	0.00366471	0.000640897	2.51359	0.966851	M_Aged_BL	F_Aged_BL	50036.9	Septin-11	Septin11	GO:0061640 cytoskeleton-dependent cytokinesis;GO:0000910 cytokinesis;GO:0050807 regulation of synapse organization
P42208	2	2	11.3541	0.00379639	0.000661653	1.63509	0.96483	M_Aged_BL	F_Aged_BL	41753.7	Septin-2	Septin2	GO:0002036 regulation of L-glutamate import across plasma membrane;GO:0010958 regulation of amino acid import across plasma membrane;GO:1903789 regulation of amino acid transmembrane transport
P28666	13	3	73.174	0.00384232	0.000662846	1.81562	0.964121	M_Aged_BL	F_Aged_BL	163808	Murinoglobulin-2	Mug2
Q64467	10	3	69.909	0.00421827	0.000720377	1.69518	0.958246	M_Aged_BL	F_Aged_BL	48398.4	Glyceraldehyde-3-phosphate dehydrogenase_ testis-specific	Gapdhs	GO:0030813 positive regulation of nucleotide catabolic process;GO:0033123 positive regulation of purine nucleotide catabolic process;GO:0045821 positive regulation of glycolytic process
P26687	2	1	12.1927	0.0042982	0.000730344	2.20487	0.956984	M_Aged_BL	F_Aged_BL	21255.4	Twist-related protein 1	Twist1	GO:2000793 cell proliferation involved in heart valve development;GO:0140049 regulation of endocardial cushion to mesenchymal transition;GO:0140051 positive regulation of endocardial cushion to mesenchymal transition
O08553	15	7	93.626	0.00454729	0.00076628	1.55594	0.953026	M_Aged_BL	F_Aged_BL	62676.9	Dihydropyrimidinase-related protein 2	Dpysl2	GO:0014049 positive regulation of glutamate secretion;GO:0014048 regulation of glutamate secretion;GO:0051957 positive regulation of amino acid transport
Q91V92	6	2	33.4981	0.00551629	0.000908511	3.01682	0.937445	M_Aged_BL	F_Aged_BL	120641	ATP-citrate synthase	Acly	GO:0006101 citrate metabolic process;GO:0006107 oxaloacetate metabolic process;GO:0006085 acetyl-CoA biosynthetic process
Q9Z2V4	2	1	9.9449	0.00774174	0.00123506	1.78226	0.901974	M_Aged_BL	F_Aged_BL	70096.3	Phosphoenolpyruvate carboxykinase_ cytosolic [GTP]	Pck1	GO:0019543 propionate catabolic process;GO:0046327 glycerol biosynthetic process from pyruvate;GO:0097403 cellular response to raffinose
Q93092	9	3	42.7446	0.00779271	0.00123931	1.51061	0.90118	M_Aged_BL	F_Aged_BL	37558.1	Transaldolase	Taldo1	GO:0009052 pentose-phosphate shunt, non-oxidative branch;GO:0006098 pentose-phosphate shunt;GO:0006002 fructose 6-phosphate metabolic process
Q64520	1	1	5.9927	0.00844745	0.00133925	Infinity	0.891077	M_Aged_BL	F_Aged_BL	22032	Guanylate kinase	Guk1	GO:0006185 dGDP biosynthetic process;GO:0009183 purine deoxyribonucleoside diphosphate biosynthetic process;GO:0046711 GDP biosynthetic process
Q8BFZ3	10	1	115.505	0.00876045	0.00138456	1.95883	0.886314	M_Aged_BL	F_Aged_BL	42346.5	Beta-actin-like protein 2	Actbl2	GO:0007409 axonogenesis;GO:0061564 axon development;GO:0048667 cell morphogenesis involved in neuron differentiation
Q9JLR9	1	1	6.5727	0.0123296	0.00186746	1.77025	0.835354	M_Aged_BL	F_Aged_BL	10425.2	HIG1 domain family member 1A_ mitochondrial	Higd1a	GO:0090201 negative regulation of release of cytochrome c from mitochondria;GO:0090199 regulation of release of cytochrome c from mitochondria;GO:0042149 cellular response to glucose starvation
Q9D2G2	6	4	41.595	0.015108	0.00224158	1.57947	0.799907	M_Aged_BL	F_Aged_BL	49336.8	Dihydrolipoyllysine-residue succinyltransferase component of 2-oxoglutarate dehydrogenase complex_ mitochondrial	Dlst	GO:0033512 L-lysine catabolic process to acetyl-CoA via saccharopine;GO:0006554 lysine catabolic process;GO:0019474 L-lysine catabolic process to acetyl-CoA
Q8BH95	3	1	16.2959	0.0227727	0.00320146	1.94904	0.718095	M_Aged_BL	F_Aged_BL	31873.6	Enoyl-CoA hydratase_ mitochondrial	Echs1	GO:0006635 fatty acid beta-oxidation;GO:0019395 fatty acid oxidation;GO:0009062 fatty acid catabolic process
P26350	9	9	40.4981	0.0239744	0.00336111	1.8133	0.707018	M_Aged_BL	F_Aged_BL	12254.1	Prothymosin alpha	Ptma	GO:0043066 negative regulation of apoptotic process;GO:0043069 negative regulation of programmed cell death;GO:0045944 positive regulation of transcription by RNA polymerase II
P61089	1	1	6.6722	0.0255527	0.00357255	2.04024	0.693068	M_Aged_BL	F_Aged_BL	17194.9	Ubiquitin-conjugating enzyme E2 N	Ube2n	GO:1902523 positive regulation of protein K63-linked ubiquitination;GO:0140252 regulation protein catabolic process at postsynapse;GO:0140250 regulation protein catabolic process at synapse
Q99K51	10	5	66.3592	0.0276877	0.0038394	2.20042	0.675199	M_Aged_BL	F_Aged_BL	71255.3	Plastin-3	Pls3	GO:0099140 presynaptic actin cytoskeleton organization;GO:0099187 presynaptic cytoskeleton organization;GO:0051639 actin filament network formation
B2RXB2	2	1	11.479	0.03846	0.00524737	1.64859	0.599172	M_Aged_BL	F_Aged_BL	8158.12	Heat shock factor-binding protein 1-like protein 1	Hsbp1l1	GO:0070370 cellular heat acclimation;GO:0010286 heat acclimation;GO:0034605 cellular response to heat

## Sheet: PostCCI_MD7vsMBL
LIST od 281 DEPs between Male at D7 post CCI and Male at Baseline
Accession*	Peptide count	Unique peptides	Confidence score†	Anova (p)	q Value	Max fold change	Power	Highest mean condition‡	Lowest mean condition	Mass	Description	Gene Name	Biological Process (GO)
Q8CI94	23	7	150.731	4.50294e-10	1.12255e-08	6.84043	1	M_Aged_D7	M_Aged_BL	97414.4	Glycogen phosphorylase_ brain form	Pygb	GO:0005980 glycogen catabolic process;GO:0009251 glucan catabolic process;GO:0000272 polysaccharide catabolic process
P09671	1	1	5.8383	4.55088e-10	1.12255e-08	148.27	1	M_Aged_D7	M_Aged_BL	24831.1	Superoxide dismutase [Mn]_ mitochondrial	Sod2	GO:0003069 acetylcholine-mediated vasodilation involved in regulation of systemic arterial blood pressure;GO:0048773 erythrophore differentiation;GO:1905917 positive regulation of cell differentiation involved in phenotypic switching
P04247	14	11	80.2316	9.22938e-10	1.51772e-08	8.16263	1	M_Aged_D7	M_Aged_BL	17126.7	Myoglobin	Mb	GO:0015671 oxygen transport;GO:0019430 removal of superoxide radicals;GO:0043353 enucleate erythrocyte differentiation
Q9Z104	1	1	5.9092	2.43616e-09	3.00459e-08	5.76411	1	M_Aged_D7	M_Aged_BL	35983.8	SWI/SNF-related matrix-associated actin-dependent regulator of chromatin subfamily E member 1-related	Hmg20b	GO:0033234 negative regulation of protein sumoylation;GO:0033233 regulation of protein sumoylation;GO:0016925 protein sumoylation
P05977	55	42	286.371	1.81072e-08	1.48881e-07	3.91714	1	M_Aged_D7	M_Aged_BL	20708.6	Myosin light chain 1/3_ skeletal muscle isoform	Myl1	GO:0060048 cardiac muscle contraction;GO:0060047 heart contraction;GO:0003015 heart process
Q8R429	85	53	690.384	2.84132e-08	2.00245e-07	4.64835	1	M_Aged_D7	M_Aged_BL	110794	Sarcoplasmic/endoplasmic reticulum calcium ATPase 1	Atp2a1	GO:0051659 maintenance of mitochondrion location;GO:1902082 positive regulation of calcium ion import into sarcoplasmic reticulum;GO:0031446 regulation of fast-twitch skeletal muscle fiber contraction
Q5SX40	84	10	635.999	6.26039e-08	3.86056e-07	3.29316	1	M_Aged_D7	M_Aged_BL	224255	Myosin-1	Myh1	GO:0006936 muscle contraction;GO:0003012 muscle system process;GO:0003008 system process
Q8VCR8	4	4	24.474	4.76183e-07	1.23067e-06	10.4824	1	M_Aged_D7	M_Aged_BL	66674.3	Myosin light chain kinase 2_ skeletal/cardiac muscle	Mylk2	GO:0031446 regulation of fast-twitch skeletal muscle fiber contraction;GO:0031448 positive regulation of fast-twitch skeletal muscle fiber contraction;GO:0032971 regulation of muscle filament sliding
Q8CGC4	1	1	5.9567	5.26424e-07	1.23067e-06	31.4852	1	M_Aged_D7	M_Aged_BL	42424.1	Protein LSM14 homolog B	Lsm14b	GO:0141065 maternal mRNA clearance;GO:1903537 meiotic cell cycle process involved in oocyte maturation;GO:0160021 maternal-to-zygotic transition of gene expression
P05064	53	38	409.901	6.45153e-07	1.2731e-06	2.61589	1	M_Aged_D7	M_Aged_BL	39812.2	Fructose-bisphosphate aldolase A	Aldoa	GO:0019242 methylglyoxal biosynthetic process;GO:0009438 methylglyoxal metabolic process;GO:0030388 fructose 1,6-bisphosphate metabolic process
Q9JK37	3	2	25.2702	4.48549e-06	4.02334e-06	13.417	1	M_Aged_D7	M_Aged_BL	31457.4	Myozenin-1	Myoz1	GO:0043417 negative regulation of skeletal muscle tissue regeneration;GO:0043503 skeletal muscle fiber adaptation;GO:0043416 regulation of skeletal muscle tissue regeneration
P07310	64	51	406.075	8.05231e-06	5.0929e-06	5.28779	1	M_Aged_D7	M_Aged_BL	43273.2	Creatine kinase M-type	Ckm	GO:0006599 phosphagen metabolic process;GO:0006603 phosphocreatine metabolic process;GO:0042396 phosphagen biosynthetic process
Q8BGZ7	12	2	77.8006	1.23776e-05	6.49603e-06	5.34152	1	M_Aged_D7	M_Aged_BL	59968.7	Keratin_ type II cytoskeletal 75	Krt75	GO:0031424 keratinization;GO:0045109 intermediate filament organization;GO:0045104 intermediate filament cytoskeleton organization
Q60969	1	1	5.6938	1.40612e-05	6.93683e-06	3.66338	1	M_Aged_D7	M_Aged_BL	25601.4	Serine/threonine/tyrosine-interacting protein	Styx	GO:0062025 regulation of SCF-dependent proteasomal ubiquitin-dependent protein catabolic process;GO:0062026 negative regulation of SCF-dependent proteasomal ubiquitin-dependent catabolic process;GO:0032435 negative regulation of proteasomal ubiquitin-dependent protein catabolic process
P16858	36	28	345.193	2.12164e-05	9.18133e-06	1.8708	1	M_Aged_D7	M_Aged_BL	36095.2	Glyceraldehyde-3-phosphate dehydrogenase	Gapdh	GO:0035606 peptidyl-cysteine S-trans-nitrosylation;GO:0018119 peptidyl-cysteine S-nitrosylation;GO:0017014 protein nitrosylation
P01896	7	2	45.3593	2.24188e-05	9.45289e-06	1.92451	1	M_Aged_D7	M_Aged_BL	20625.4	H-2 class I histocompatibility antigen_ alpha chain (Fragment)
Q5FWH3	2	2	10.6018	2.72342e-05	1.11962e-05	4.12785	1	M_Aged_D7	M_Aged_BL	68443.4	Grainyhead-like protein 3 homolog	Grhl3	GO:0007398 ectoderm development;GO:0061029 eyelid development in camera-type eye;GO:0001736 establishment of planar polarity
Q9R0Y5	10	9	76.9835	3.25483e-05	1.27437e-05	1.6466	1	M_Aged_D7	M_Aged_BL	21653.7	Adenylate kinase isoenzyme 1	Ak1	GO:0046103 inosine biosynthetic process;GO:0006172 ADP biosynthetic process;GO:0009136 purine nucleoside diphosphate biosynthetic process
Q5EBG6	2	2	14.6779	3.39315e-05	1.28829e-05	3.13052	1	M_Aged_D7	M_Aged_BL	17578	Heat shock protein beta-6	Hspb6	GO:0042026 protein refolding;GO:0010667 negative regulation of cardiac muscle cell apoptotic process;GO:0010664 negative regulation of striated muscle cell apoptotic process
O08539	3	2	17.6137	3.4428e-05	1.29652e-05	1.55056	1	M_Aged_D7	M_Aged_BL	64698.4	Myc box-dependent-interacting protein 1	Bin1	GO:1903946 negative regulation of ventricular cardiac muscle cell action potential;GO:1902960 negative regulation of aspartic-type endopeptidase activity involved in amyloid precursor protein catabolic process;GO:1905246 negative regulation of aspartic-type peptidase activity
P09411	33	23	247.654	5.20554e-05	1.74698e-05	2.26038	1	M_Aged_D7	M_Aged_BL	44949.8	Phosphoglycerate kinase 1	Pgk1	GO:0031639 plasminogen activation;GO:0046166 glyceraldehyde-3-phosphate biosynthetic process;GO:0006735 NADH regeneration
Q64518	15	4	142.68	6.67301e-05	2.11026e-05	1.68883	1	M_Aged_D7	M_Aged_BL	110955	Sarcoplasmic/endoplasmic reticulum calcium ATPase 3	Atp2a3	GO:1903515 calcium ion transport from cytosol to endoplasmic reticulum;GO:0046967 cytosol to endoplasmic reticulum transport;GO:1900121 negative regulation of receptor binding
Q5SX39	107	22	822.912	8.44523e-05	2.50982e-05	2.02307	1	M_Aged_D7	M_Aged_BL	223772	Myosin-4	Myh4	GO:0014850 response to muscle activity;GO:0014823 response to activity;GO:0006936 muscle contraction
Q8K1Z0	1	1	6.5288	0.000138378	3.34638e-05	1.78506	1	M_Aged_D7	M_Aged_BL	35253.7	Ubiquinone biosynthesis protein COQ9_ mitochondrial	Coq9	GO:0006744 ubiquinone biosynthetic process;GO:1901663 quinone biosynthetic process;GO:0006743 ubiquinone metabolic process
P61358	3	1	18.3191	0.000205952	4.4957e-05	2.63662	0.999996	M_Aged_D7	M_Aged_BL	15797.8	60S ribosomal protein L27	Rpl27	GO:1904044 response to aldosterone;GO:0051385 response to mineralocorticoid;GO:0140236 translation at presynapse
P31938	2	1	16.1438	0.000230989	4.91181e-05	2.39584	0.999993	M_Aged_D7	M_Aged_BL	43816.3	Dual specificity mitogen-activated protein kinase kinase 1	Map2k1	GO:1903226 positive regulation of endodermal cell differentiation;GO:0090170 regulation of Golgi inheritance;GO:0060502 epithelial cell proliferation involved in lung morphogenesis
O55143	34	9	335.557	0.00029526	5.96971e-05	1.9165	0.999978	M_Aged_D7	M_Aged_BL	116512	Sarcoplasmic/endoplasmic reticulum calcium ATPase 2	Atp2a2	GO:1903515 calcium ion transport from cytosol to endoplasmic reticulum;GO:0032470 positive regulation of endoplasmic reticulum calcium ion concentration;GO:1990036 calcium ion import into sarcoplasmic reticulum
P01863	5	2	45.8833	0.000675854	0.000120804	1.80127	0.999442	M_Aged_D7	M_Aged_BL	36959.8	Ig gamma-2A chain C region_ A allele	Ighg	GO:0006958 complement activation, classical pathway;GO:0002455 humoral immune response mediated by circulating immunoglobulin;GO:0006956 complement activation
P19324	5	3	25.6354	0.0007243	0.000128996	1.58614	0.999301	M_Aged_D7	M_Aged_BL	46647.7	Serpin H1	Serpinh1	GO:0003433 chondrocyte development involved in endochondral bone morphogenesis;GO:0032964 collagen biosynthetic process;GO:0003413 chondrocyte differentiation involved in endochondral bone morphogenesis
P13412	6	4	59.3894	0.000807608	0.000140784	3.27429	0.999015	M_Aged_D7	M_Aged_BL	21528.7	Troponin I_ fast skeletal muscle	Tnni2	GO:0003009 skeletal muscle contraction;GO:0050881 musculoskeletal movement;GO:0050879 multicellular organismal movement
P68368	11	2	82.0314	0.000961637	0.000163588	2.51843	0.998343	M_Aged_D7	M_Aged_BL	50665.8	Tubulin alpha-4A chain	Tuba4a	GO:0000278 mitotic cell cycle;GO:0000226 microtubule cytoskeleton organization;GO:0007017 microtubule-based process
Q9DBJ1	12	7	74.9186	0.00109678	0.000185301	1.56525	0.997602	M_Aged_D7	M_Aged_BL	28946.1	Phosphoglycerate mutase 1	Pgam1	GO:0046166 glyceraldehyde-3-phosphate biosynthetic process;GO:0019682 glyceraldehyde-3-phosphate metabolic process;GO:0046184 aldehyde biosynthetic process
Q61425	2	1	12.3687	0.00113936	0.000191184	5.92961	0.99734	M_Aged_D7	M_Aged_BL	34635	Hydroxyacyl-coenzyme A dehydrogenase_ mitochondrial	Hadh	GO:0006635 fatty acid beta-oxidation;GO:0046676 negative regulation of insulin secretion;GO:0090278 negative regulation of peptide hormone secretion
Q9Z2X1	3	1	15.9817	0.00140329	0.000233093	3.94054	0.995436	M_Aged_D7	M_Aged_BL	46072.1	Heterogeneous nuclear ribonucleoprotein F	Hnrnpf	GO:0043484 regulation of RNA splicing;GO:0008380 RNA splicing;GO:0006397 mRNA processing
Q3UHD6	2	2	11.2521	0.00252302	0.00039141	3.67556	0.983228	M_Aged_D7	M_Aged_BL	61616.2	Sorting nexin-27	Snx27	GO:1901628 positive regulation of postsynaptic membrane organization;GO:1904719 positive regulation of AMPA glutamate receptor clustering;GO:1901626 regulation of postsynaptic membrane organization
P70441	2	1	11.7349	0.00316426	0.000474477	7.50609	0.974328	M_Aged_D7	M_Aged_BL	38885.3	Na(+)/H(+) exchange regulatory cofactor NHE-RF1	Slc9a3r1	GO:0032416 negative regulation of sodium:proton antiporter activity;GO:0097291 renal phosphate ion absorption;GO:1903402 regulation of renal phosphate excretion
Q9CQX2	1	1	5.8025	0.00433495	0.000638379	3.36489	0.956402	M_Aged_D7	M_Aged_BL	16375.1	Cytochrome b5 type B	Cyb5b	GO:0006809 nitric oxide biosynthetic process;GO:0046209 nitric oxide metabolic process;GO:2001057 reactive nitrogen species metabolic process
Q9WTP6	1	1	6.3687	0.0117312	0.00163486	2.41468	0.843461	M_Aged_D7	M_Aged_BL	26753.9	Adenylate kinase 2_ mitochondrial	Ak2	GO:0006172 ADP biosynthetic process;GO:0009136 purine nucleoside diphosphate biosynthetic process;GO:0009180 purine ribonucleoside diphosphate biosynthetic process
P20801	4	3	27.916	0.0145921	0.00199411	1.58823	0.806225	M_Aged_D7	M_Aged_BL	18167.1	Troponin C_ skeletal muscle	Tnnc2	GO:0003009 skeletal muscle contraction;GO:0050881 musculoskeletal movement;GO:0050879 multicellular organismal movement
P05201	7	6	48.4637	0.0208225	0.00276884	1.61744	0.736985	M_Aged_D7	M_Aged_BL	46532.8	Aspartate aminotransferase_ cytoplasmic	Got1	GO:0019550 glutamate catabolic process to aspartate;GO:0006532 aspartate biosynthetic process;GO:0006533 aspartate catabolic process
P61028	4	1	30.489	0.0425928	0.00542956	1.57618	0.574911	M_Aged_D7	M_Aged_BL	23774.2	Ras-related protein Rab-8B	Rab8b	GO:0045046 protein import into peroxisome membrane;GO:0051461 positive regulation of corticotropin secretion;GO:0051459 regulation of corticotropin secretion
P28474	3	2	16.5442	0.0459843	0.0058168	1.75951	0.556588	M_Aged_D7	M_Aged_BL	40346.2	Alcohol dehydrogenase class-3	Adh5	GO:0046294 formaldehyde catabolic process;GO:0010430 fatty acid omega-oxidation;GO:0046292 formaldehyde metabolic process
P00924	67	43	404.171	8.91613e-09	8.79722e-08	3.78122	1	M_Aged_BL	M_Aged_D7	46873.2	Enolase 1	ENO1	GO:0010756 positive regulation of plasminogen activation;GO:1903298 negative regulation of hypoxia-induced intrinsic apoptotic signaling pathway;GO:1903297 regulation of hypoxia-induced intrinsic apoptotic signaling pathway
P07356	16	13	135.97	1.05882e-07	5.80386e-07	2.05086	1	M_Aged_BL	M_Aged_D7	38961.4	Annexin A2	Anxa2	GO:1905597 positive regulation of low-density lipoprotein particle receptor binding;GO:0032804 negative regulation of low-density lipoprotein particle receptor catabolic process;GO:1905595 regulation of low-density lipoprotein particle receptor binding
P21844	1	1	6.7571	1.46058e-07	6.43258e-07	3.98093	1	M_Aged_BL	M_Aged_D7	27985.4	Chymase	Cma1	GO:0034769 basement membrane disassembly;GO:0140447 cytokine precursor processing;GO:0022617 extracellular matrix disassembly
Q9QZN3	2	1	16.5412	1.56249e-07	6.43258e-07	4.26501	1	M_Aged_BL	M_Aged_D7	37426.5	F-box only protein 8	Fbxo8	GO:0032012 regulation of ARF protein signal transduction;GO:0051056 regulation of small GTPase mediated signal transduction;GO:0006511 ubiquitin-dependent protein catabolic process
P19221	8	5	49.6312	1.69508e-07	6.43258e-07	4.52058	1	M_Aged_BL	M_Aged_D7	71694.5	Prothrombin	F2	GO:0090218 positive regulation of lipid kinase activity;GO:1900738 positive regulation of phospholipase C-activating G protein-coupled receptor signaling pathway;GO:0070945 neutrophil-mediated killing of gram-negative bacterium
P35564	8	7	50.38	2.58599e-07	9.11252e-07	1.88946	1	M_Aged_BL	M_Aged_D7	67677.2	Calnexin	Canx	GO:0072583 clathrin-dependent endocytosis;GO:0048488 synaptic vesicle endocytosis;GO:0140238 presynaptic endocytosis
P06467	14	7	78.0892	3.72344e-07	1.2246e-06	2.79959	1	M_Aged_BL	M_Aged_D7	16349	Hemoglobin subunit zeta	Hbz	GO:0015671 oxygen transport;GO:0015670 carbon dioxide transport;GO:0015669 gas transport
P20918	20	13	111.991	4.33611e-07	1.23067e-06	4.55902	1	M_Aged_BL	M_Aged_D7	93545.3	Plasminogen	Plg	GO:0051919 positive regulation of fibrinolysis;GO:0099183 trans-synaptic signaling by BDNF, modulating synaptic transmission;GO:0099191 trans-synaptic signaling by BDNF
Q9JHC9	3	2	20.3652	4.52505e-07	1.23067e-06	4.21982	1	M_Aged_BL	M_Aged_D7	63716.2	ETS-related transcription factor Elf-2	Elf2	GO:0045892 negative regulation of DNA-templated transcription;GO:1902679 negative regulation of RNA biosynthetic process;GO:0051253 negative regulation of RNA metabolic process
Q9D8M4	7	4	17.8536	4.83871e-07	1.23067e-06	3.13458	1	M_Aged_BL	M_Aged_D7	28657.8	60S ribosomal protein L7-like 1	Rpl7l1	GO:0000463 maturation of LSU-rRNA from tricistronic rRNA transcript (SSU-rRNA, 5.8S rRNA, LSU-rRNA);GO:0000470 maturation of LSU-rRNA;GO:0001825 blastocyst formation
P21956	12	5	67.8925	5.56813e-07	1.23067e-06	3.16717	1	M_Aged_BL	M_Aged_D7	52381.6	Lactadherin	Mfge8	GO:0043277 apoptotic cell clearance;GO:0006909 phagocytosis;GO:0007338 single fertilization
P50396	4	2	22.9082	5.62633e-07	1.23067e-06	2.63323	1	M_Aged_BL	M_Aged_D7	51092	Rab GDP dissociation inhibitor alpha	Gdi1	GO:0034123 positive regulation of toll-like receptor signaling pathway;GO:0090315 negative regulation of protein targeting to membrane;GO:0032482 Rab protein signal transduction
Q80X19	17	13	110.897	5.7376e-07	1.23067e-06	2.55084	1	M_Aged_BL	M_Aged_D7	194211	Collagen alpha-1(XIV) chain	Col14a1	GO:0061050 regulation of cell growth involved in cardiac muscle cell development;GO:0048873 homeostasis of number of cells within a tissue;GO:0030199 collagen fibril organization
Q9D1A2	9	5	48.6198	6.16676e-07	1.26761e-06	2.11406	1	M_Aged_BL	M_Aged_D7	53223.6	Cytosolic non-specific dipeptidase	Cndp2	GO:0006508 proteolysis;GO:0019538 protein metabolic process;GO:0043170 macromolecule metabolic process
Q68FD5	36	26	211.878	7.80586e-07	1.44976e-06	2.38362	1	M_Aged_BL	M_Aged_D7	193325	Clathrin heavy chain 1	Cltc	GO:1900126 negative regulation of hyaluronan biosynthetic process;GO:0150093 amyloid-beta clearance by transcytosis;GO:0072318 clathrin coat disassembly
P08071	13	10	84.2154	7.9345e-07	1.44976e-06	2.77934	1	M_Aged_BL	M_Aged_D7	79719.7	Lactotransferrin	Ltf	GO:2000308 negative regulation of tumor necrosis factor (ligand) superfamily member 11 production;GO:1900190 regulation of single-species biofilm formation;GO:1900191 negative regulation of single-species biofilm formation
P61750	1	1	6.3196	8.99681e-07	1.58515e-06	1.77864	1	M_Aged_BL	M_Aged_D7	20510.7	ADP-ribosylation factor 4	Arf4	GO:0045176 apical protein localization;GO:0060996 dendritic spine development;GO:0045197 establishment or maintenance of epithelial cell apical/basal polarity
P15089	2	2	10.0188	9.83913e-07	1.61799e-06	2.36548	1	M_Aged_BL	M_Aged_D7	49075.3	Mast cell carboxypeptidase A	Cpa3	GO:0002003 angiotensin maturation;GO:0002002 regulation of angiotensin levels in blood;GO:0001991 regulation of systemic arterial blood pressure by circulatory renin-angiotensin
O08677	14	8	94.7261	1.11028e-06	1.743e-06	1.82399	1	M_Aged_BL	M_Aged_D7	74185.7	Kininogen-1	Kng1	GO:0030195 negative regulation of blood coagulation;GO:1900047 negative regulation of hemostasis;GO:0050819 negative regulation of coagulation
Q9DCD0	9	7	56.1657	1.1306e-06	1.743e-06	2.03561	1	M_Aged_BL	M_Aged_D7	53760.6	6-phosphogluconate dehydrogenase_ decarboxylating	Pgd	GO:0019520 aldonic acid metabolic process;GO:0019521 D-gluconate metabolic process;GO:0046176 aldonic acid catabolic process
Q9DB77	16	11	94.7716	1.21403e-06	1.81491e-06	2.13742	1	M_Aged_BL	M_Aged_D7	48292	Cytochrome b-c1 complex subunit 2_ mitochondrial	Uqcrc2	GO:0006122 mitochondrial electron transport, ubiquinol to cytochrome c;GO:0019646 aerobic electron transport chain;GO:0042775 mitochondrial ATP synthesis coupled electron transport
P17742	14	11	105.928	1.258e-06	1.82532e-06	2.1321	1	M_Aged_BL	M_Aged_D7	18142.5	Peptidyl-prolyl cis-trans isomerase A	Ppia	GO:0061944 negative regulation of protein K48-linked ubiquitination;GO:0060352 cell adhesion molecule production;GO:0061945 regulation of protein K48-linked ubiquitination
Q9EQ20	22	12	144.643	1.46743e-06	2.06837e-06	2.05997	1	M_Aged_BL	M_Aged_D7	58372	Methylmalonate-semialdehyde dehydrogenase [acylating]_ mitochondrial	Aldh6a1	GO:0019484 beta-alanine catabolic process;GO:0006208 pyrimidine nucleobase catabolic process;GO:0006210 thymine catabolic process
P02535	11	8	58.708	2.02757e-06	2.63244e-06	2.14984	1	M_Aged_BL	M_Aged_D7	57941	Keratin_ type I cytoskeletal 10	Krt10	GO:0051290 protein heterotetramerization;GO:0003334 keratinocyte development;GO:0018149 peptide cross-linking
Q9CQN1	20	13	110.776	2.03373e-06	2.63244e-06	2.32354	1	M_Aged_BL	M_Aged_D7	80551.3	Heat shock protein 75 kDa_ mitochondrial	Trap1	GO:0009386 translational attenuation;GO:1903750 regulation of intrinsic apoptotic signaling pathway in response to hydrogen peroxide;GO:1903751 negative regulation of intrinsic apoptotic signaling pathway in response to hydrogen peroxide
P13020	17	12	137.065	2.10412e-06	2.63244e-06	3.26995	1	M_Aged_BL	M_Aged_D7	86340.9	Gelsolin	Gsn	GO:1903906 regulation of plasma membrane raft polarization;GO:1903921 regulation of protein processing in phagocytic vesicle;GO:1903923 positive regulation of protein processing in phagocytic vesicle
P97449	6	2	32.6707	2.12522e-06	2.63244e-06	2.41893	1	M_Aged_BL	M_Aged_D7	110108	Aminopeptidase N	Anpep	GO:0002003 angiotensin maturation;GO:0002002 regulation of angiotensin levels in blood;GO:0043171 peptide catabolic process
P14733	22	14	140.989	2.13442e-06	2.63244e-06	3.10738	1	M_Aged_BL	M_Aged_D7	67013.8	Lamin-B1	Lmnb1	GO:0051664 nuclear pore localization;GO:1905232 cellular response to L-glutamate;GO:0090435 protein localization to nuclear envelope
P02089	15	8	142.586	2.25612e-06	2.63638e-06	2.66952	1	M_Aged_BL	M_Aged_D7	15992.3	Hemoglobin subunit beta-2	Hbb-b2	GO:0030185 nitric oxide transport;GO:0015671 oxygen transport;GO:0015670 carbon dioxide transport
P01872	8	6	55.409	2.29097e-06	2.63638e-06	3.18615	1	M_Aged_BL	M_Aged_D7	50656.4	Immunoglobulin heavy constant mu	Ighm	GO:0002343 peripheral B cell selection;GO:0002344 B cell affinity maturation;GO:0002331 pre-B cell allelic exclusion
P47738	14	5	97.6727	2.29844e-06	2.63638e-06	1.9899	1	M_Aged_BL	M_Aged_D7	57050.9	Aldehyde dehydrogenase_ mitochondrial	Aldh2	GO:0018937 nitroglycerin metabolic process;GO:0006117 acetaldehyde metabolic process;GO:1905627 regulation of serotonin biosynthetic process
Q7TMM9	14	2	104.285	2.35849e-06	2.63638e-06	1.61745	1	M_Aged_BL	M_Aged_D7	50306.3	Tubulin beta-2A chain	Tubb2a	GO:0021987 cerebral cortex development;GO:0001764 neuron migration;GO:0021543 pallium development
P40936	2	2	11.6734	2.40482e-06	2.63638e-06	2.24875	1	M_Aged_BL	M_Aged_D7	30087.1	Indolethylamine N-methyltransferase	Inmt	GO:0009308 amine metabolic process;GO:0032259 methylation;GO:0009636 response to toxic substance
P02088	33	19	163.968	2.63902e-06	2.78206e-06	2.78764	1	M_Aged_BL	M_Aged_D7	15954.3	Hemoglobin subunit beta-1	Hbb-b1	GO:0010999 regulation of eIF2 alpha phosphorylation by heme;GO:0030185 nitric oxide transport;GO:0015671 oxygen transport
P20152	45	32	363.108	2.65049e-06	2.78206e-06	1.87925	1	M_Aged_BL	M_Aged_D7	53744.8	Vimentin	Vim	GO:0071225 cellular response to muramyl dipeptide;GO:1900147 regulation of Schwann cell migration;GO:0060020 Bergmann glial cell differentiation
P41216	24	15	163.645	2.86385e-06	2.94339e-06	2.1077	1	M_Aged_BL	M_Aged_D7	78978.1	Long-chain-fatty-acid--CoA ligase 1	Acsl1	GO:0010747 positive regulation of long-chain fatty acid import across plasma membrane;GO:0140214 positive regulation of long-chain fatty acid import into cell;GO:0034201 response to oleic acid
Q64727	28	18	167.817	3.35234e-06	3.37297e-06	1.75344	1	M_Aged_BL	M_Aged_D7	117288	Vinculin	Vcl	GO:1904702 regulation of protein localization to adherens junction;GO:0150106 regulation of protein localization to cell-cell junction;GO:0034333 adherens junction assembly
P08003	13	8	75.4883	3.41856e-06	3.37297e-06	1.60836	1	M_Aged_BL	M_Aged_D7	72324.7	Protein disulfide-isomerase A4	Pdia4	GO:1903334 positive regulation of protein folding;GO:1903332 regulation of protein folding;GO:0072378 blood coagulation, fibrin clot formation
P01867	12	7	58.7609	3.49372e-06	3.37954e-06	2.07506	1	M_Aged_BL	M_Aged_D7	45000.8	Ig gamma-2B chain C region	Igh-3	GO:0001812 positive regulation of type I hypersensitivity;GO:0001796 regulation of type IIa hypersensitivity;GO:0001798 positive regulation of type IIa hypersensitivity
P20612	7	3	37.4399	3.66063e-06	3.47289e-06	1.62523	1	M_Aged_BL	M_Aged_D7	40423	Guanine nucleotide-binding protein G(t) subunit alpha-1	Gnat1	GO:0120302 background adaptation;GO:0016056 G protein-coupled opsin signaling pathway;GO:0097719 neural tissue regeneration
E9PV24	19	14	119.971	3.81443e-06	3.55052e-06	2.28498	1	M_Aged_BL	M_Aged_D7	88170.7	Fibrinogen alpha chain	Fga	GO:0072377 blood coagulation, common pathway;GO:0043152 induction of bacterial agglutination;GO:0031639 plasminogen activation
Q62188	8	2	49.4113	4.25613e-06	3.8883e-06	2.02092	1	M_Aged_BL	M_Aged_D7	62335.6	Dihydropyrimidinase-related protein 3	Dpysl3	GO:0051764 actin crosslink formation;GO:0051491 positive regulation of filopodium assembly;GO:0051489 regulation of filopodium assembly
P63260	68	41	361.446	4.66288e-06	4.03779e-06	2.79787	1	M_Aged_BL	M_Aged_D7	42135.1	Actin_ cytoplasmic 2	Actg1	GO:0150111 regulation of transepithelial transport;GO:1902396 protein localization to bicellular tight junction;GO:0150105 protein localization to cell-cell junction
P03987	7	6	40.8148	4.66529e-06	4.03779e-06	1.7345	1	M_Aged_BL	M_Aged_D7	44499.4	Ig gamma-3 chain C region
Q8VCT4	18	12	137.215	4.8252e-06	4.10418e-06	2.0369	1	M_Aged_BL	M_Aged_D7	62073	Carboxylesterase 1D	Ces1d	GO:0061725 cytosolic lipolysis;GO:0060086 circadian temperature homeostasis;GO:0106106 cold-induced thermogenesis
Q9D0M3	2	1	9.4879	5.01362e-06	4.13143e-06	3.57527	1	M_Aged_BL	M_Aged_D7	35555.8	Cytochrome c1_ heme protein_ mitochondrial	Cyc1	GO:0006122 mitochondrial electron transport, ubiquinol to cytochrome c;GO:0033762 response to glucagon;GO:0019646 aerobic electron transport chain
Q7TST3	2	1	5.0001	5.02911e-06	4.13143e-06	2.64853	1	M_Aged_BL	M_Aged_D7	22989.1	Sterile alpha motif domain-containing protein 10	Samd10	GO:0007169 cell surface receptor protein tyrosine kinase signaling pathway;GO:0007167 enzyme-linked receptor protein signaling pathway;GO:0007166 cell surface receptor signaling pathway
P11499	33	18	229.777	5.10847e-06	4.13143e-06	1.64725	1	M_Aged_BL	M_Aged_D7	83623.5	Heat shock protein HSP 90-beta	Hsp90ab1	GO:1903660 negative regulation of complement-dependent cytotoxicity;GO:0019062 virion attachment to host cell;GO:0044650 adhesion of symbiont to host cell
Q99MR8	5	3	32.8456	5.21538e-06	4.14986e-06	2.1793	1	M_Aged_BL	M_Aged_D7	79743.2	Methylcrotonoyl-CoA carboxylase subunit alpha_ mitochondrial	Mccc1	GO:0006552 L-leucine catabolic process;GO:0006551 L-leucine metabolic process;GO:0009080 pyruvate family amino acid catabolic process
P02468	18	12	96.8313	5.30886e-06	4.15719e-06	1.59244	1	M_Aged_BL	M_Aged_D7	182944	Laminin subunit gamma-1	Lamc1	GO:0071335 hair follicle cell proliferation;GO:0031581 hemidesmosome assembly;GO:0110011 regulation of basement membrane organization
P40142	27	25	159.194	5.40906e-06	4.16947e-06	2.07607	1	M_Aged_BL	M_Aged_D7	68314.9	Transketolase	Tkt	GO:0009052 pentose-phosphate shunt, non-oxidative branch;GO:0051167 xylulose 5-phosphate metabolic process;GO:1901159 xylulose 5-phosphate biosynthetic process
Q91X72	27	17	225.812	5.69768e-06	4.32438e-06	1.69166	1	M_Aged_BL	M_Aged_D7	52059.1	Hemopexin	Hpx	GO:0015886 heme transport;GO:0060332 positive regulation of response to type II interferon;GO:0060335 positive regulation of type II interferon-mediated signaling pathway
Q6P069	1	1	6.8567	6.45386e-06	4.82408e-06	1.50159	1	M_Aged_BL	M_Aged_D7	21912.4	Sorcin	Sri	GO:0055118 negative regulation of cardiac muscle contraction;GO:1901844 regulation of cell communication by electrical coupling involved in cardiac conduction;GO:0060315 negative regulation of ryanodine-sensitive calcium-release channel activity
P34914	4	3	22.4958	6.56852e-06	4.83651e-06	1.71146	1	M_Aged_BL	M_Aged_D7	63085.7	Bifunctional epoxide hydrolase 2	Ephx2	GO:0002539 prostaglandin production involved in inflammatory response;GO:0009810 stilbene metabolic process;GO:0046272 stilbene catabolic process
P23953	17	9	117.606	6.9041e-06	5.00884e-06	2.05833	1	M_Aged_BL	M_Aged_D7	61341	Carboxylesterase 1C	Ces1c	GO:0120188 regulation of bile acid secretion;GO:0010887 negative regulation of cholesterol storage;GO:0070857 regulation of bile acid biosynthetic process
P01660	2	1	12.2003	7.14695e-06	5.0929e-06	1.97327	1	M_Aged_BL	M_Aged_D7	12213.5	Ig kappa chain V-III region PC 3741/TEPC 111
P29391	2	1	12.1781	7.43009e-06	5.0929e-06	3.01662	1	M_Aged_BL	M_Aged_D7	20859.5	Ferritin light chain 1	Ftl1	GO:0006826 iron ion transport;GO:0006879 intracellular iron ion homeostasis;GO:0000041 transition metal ion transport
Q8C0L0	2	2	17.5141	7.45128e-06	5.0929e-06	2.59522	1	M_Aged_BL	M_Aged_D7	37530.6	Thioredoxin-related transmembrane protein 4	Tmx4
P21550	48	32	427	7.76775e-06	5.0929e-06	1.80178	1	M_Aged_BL	M_Aged_D7	47367.1	Beta-enolase	Eno3	GO:0006735 NADH regeneration;GO:0061621 canonical glycolysis;GO:0061718 glucose catabolic process to pyruvate
P28653	4	4	19.4137	7.88783e-06	5.0929e-06	1.64969	1	M_Aged_BL	M_Aged_D7	42095.5	Biglycan	Bgn	GO:0061975 articular cartilage development;GO:0051216 cartilage development;GO:0060348 bone development
P01868	8	6	56.6628	7.892e-06	5.0929e-06	1.77916	1	M_Aged_BL	M_Aged_D7	36274.9	Ig gamma-1 chain C region secreted form	Ighg1	GO:0001788 antibody-dependent cellular cytotoxicity;GO:0001794 type IIa hypersensitivity;GO:0002445 type II hypersensitivity
Q91VS7	5	4	31.1149	7.91807e-06	5.0929e-06	2.34273	1	M_Aged_BL	M_Aged_D7	17608.7	Microsomal glutathione S-transferase 1	Mgst1	GO:0071449 cellular response to lipid hydroperoxide;GO:0006982 response to lipid hydroperoxide;GO:0071447 cellular response to hydroperoxide
P04104	20	11	109.101	7.92628e-06	5.0929e-06	3.48699	1	M_Aged_BL	M_Aged_D7	66119.3	Keratin_ type II cytoskeletal 1	Krt1	GO:0001867 complement activation, lectin pathway;GO:0051290 protein heterotetramerization;GO:0018149 peptide cross-linking
P61027	7	3	41.5088	8.01062e-06	5.0929e-06	1.80179	1	M_Aged_BL	M_Aged_D7	22769.1	Ras-related protein Rab-10	Rab10	GO:1903361 protein localization to basolateral plasma membrane;GO:0045196 establishment or maintenance of neuroblast polarity;GO:0045200 establishment of neuroblast polarity
P15105	11	8	57.4349	8.62213e-06	5.38426e-06	2.11286	1	M_Aged_BL	M_Aged_D7	42861.1	Glutamine synthetase	Glul	GO:0006542 glutamine biosynthetic process;GO:0019676 ammonia assimilation cycle;GO:0019740 nitrogen utilization
Q6IFZ6	7	2	41.2192	9.06627e-06	5.59085e-06	2.25129	1	M_Aged_BL	M_Aged_D7	61415.9	Keratin_ type II cytoskeletal 1b	Krt77	GO:0031424 keratinization;GO:0045109 intermediate filament organization;GO:0045104 intermediate filament cytoskeleton organization
P48036	20	13	130.395	9.53137e-06	5.80509e-06	2.7723	1	M_Aged_BL	M_Aged_D7	35809.5	Annexin A5	Anxa5	GO:1902721 negative regulation of prolactin secretion;GO:0097211 cellular response to gonadotropin-releasing hormone;GO:0097210 response to gonadotropin-releasing hormone
Q9JK53	12	9	88.5078	9.71121e-06	5.8425e-06	1.88708	1	M_Aged_BL	M_Aged_D7	43634.7	Prolargin	Prelp	GO:0090398 cellular senescence;GO:0033554 cellular response to stress;GO:0006950 response to stress
O08716	8	5	55.6512	1.00909e-05	5.93061e-06	2.21411	1	M_Aged_BL	M_Aged_D7	15245.5	Fatty acid-binding protein 9	Fabp9	GO:0015909 long-chain fatty acid transport;GO:0015908 fatty acid transport;GO:0015718 monocarboxylic acid transport
Q9CWJ9	4	2	22.0842	1.00981e-05	5.93061e-06	2.03102	1	M_Aged_BL	M_Aged_D7	64730.7	Bifunctional purine biosynthesis protein ATIC	Atic	GO:0046452 dihydrofolate metabolic process;GO:0006189 'de novo' IMP biosynthetic process;GO:0046654 tetrahydrofolate biosynthetic process
Q14B25	2	2	9.9431	1.02444e-05	5.94578e-06	3.32211	1	M_Aged_BL	M_Aged_D7	35321.2	Serine protease 48	Prss48	GO:0006508 proteolysis;GO:0019538 protein metabolic process;GO:0043170 macromolecule metabolic process
Q8R081	3	2	17.5011	1.04908e-05	6.01796e-06	1.71607	1	M_Aged_BL	M_Aged_D7	64591.1	Heterogeneous nuclear ribonucleoprotein L	Hnrnpl	GO:0000381 regulation of alternative mRNA splicing, via spliceosome;GO:0048024 regulation of mRNA splicing, via spliceosome;GO:0050684 regulation of mRNA processing
P68510	11	6	61.1469	1.06622e-05	6.04596e-06	1.79781	1	M_Aged_BL	M_Aged_D7	28382.9	14-3-3 protein eta	Ywhah	GO:0006713 glucocorticoid catabolic process;GO:0042921 nuclear receptor-mediated glucocorticoid signaling pathway;GO:0031958 nuclear receptor-mediated corticosteroid signaling pathway
P07901	24	8	160.144	1.09352e-05	6.13031e-06	1.75225	1	M_Aged_BL	M_Aged_D7	85187.2	Heat shock protein HSP 90-alpha	Hsp90aa1	GO:1902949 positive regulation of tau-protein kinase activity;GO:1902988 neurofibrillary tangle assembly;GO:0045585 positive regulation of cytotoxic T cell differentiation
P47753	2	2	12.0745	1.13432e-05	6.21774e-06	2.80739	1	M_Aged_BL	M_Aged_D7	33110.9	F-actin-capping protein subunit alpha-1	Capza1	GO:0051016 barbed-end actin filament capping;GO:0051693 actin filament capping;GO:0030835 negative regulation of actin filament depolymerization
P27773	27	21	185.839	1.17316e-05	6.35336e-06	1.77863	1	M_Aged_BL	M_Aged_D7	57134.7	Protein disulfide-isomerase A3	Pdia3	GO:0002397 MHC class I protein complex assembly;GO:0002502 peptide antigen assembly with MHC class I protein complex;GO:1903334 positive regulation of protein folding
Q8VCC2	2	1	12.2103	1.18482e-05	6.35336e-06	2.18885	1	M_Aged_BL	M_Aged_D7	63079.2	Liver carboxylesterase 1	Ces1	GO:0090320 regulation of chylomicron remnant clearance;GO:0034378 chylomicron assembly;GO:0120188 regulation of bile acid secretion
Q8K0E8	15	11	93.0797	1.28738e-05	6.62585e-06	1.80444	1	M_Aged_BL	M_Aged_D7	55437.2	Fibrinogen beta chain	Fgb	GO:0043152 induction of bacterial agglutination;GO:0031639 plasminogen activation;GO:0034116 positive regulation of heterotypic cell-cell adhesion
Q9ESB3	2	2	11.706	1.28936e-05	6.62585e-06	2.46364	1	M_Aged_BL	M_Aged_D7	60132.3	Histidine-rich glycoprotein	Hrg	GO:2000504 positive regulation of blood vessel remodeling;GO:2001027 negative regulation of endothelial cell chemotaxis;GO:0010593 negative regulation of lamellipodium assembly
Q07133	4	2	12.899	1.33006e-05	6.76452e-06	1.8399	1	M_Aged_BL	M_Aged_D7	21540.4	Histone H1t	H1-6	GO:0030261 chromosome condensation;GO:0007339 binding of sperm to zona pellucida;GO:0045910 negative regulation of DNA recombination
Q99KI0	32	24	236.581	1.35884e-05	6.8122e-06	1.65888	1	M_Aged_BL	M_Aged_D7	86205	Aconitate hydratase_ mitochondrial	Aco2	GO:0035900 response to isolation stress;GO:0006101 citrate metabolic process;GO:0006102 isocitrate metabolic process
Q02053	8	5	56.8584	1.36705e-05	6.8122e-06	1.91354	1	M_Aged_BL	M_Aged_D7	119007	Ubiquitin-like modifier-activating enzyme 1	Uba1	GO:0006511 ubiquitin-dependent protein catabolic process;GO:0019941 modification-dependent protein catabolic process;GO:0016567 protein ubiquitination
P51885	20	16	145.609	1.6808e-05	7.94669e-06	2.25832	1	M_Aged_BL	M_Aged_D7	38664.2	Lumican	Lum	GO:0032914 positive regulation of transforming growth factor beta1 production;GO:0032908 regulation of transforming growth factor beta1 production;GO:0071636 positive regulation of transforming growth factor beta production
P17156	13	2	108.918	1.70788e-05	7.94669e-06	1.89066	1	M_Aged_BL	M_Aged_D7	69926.9	Heat shock-related 70 kDa protein 2	Hspa2	GO:0070194 synaptonemal complex disassembly;GO:1901896 positive regulation of ATPase-coupled calcium transmembrane transporter activity;GO:0090084 negative regulation of inclusion body assembly
Q9WTI7	11	6	63.2066	1.71174e-05	7.94669e-06	2.04568	1	M_Aged_BL	M_Aged_D7	122800	Unconventional myosin-Ic	Myo1c	GO:0030050 vesicle transport along actin filament;GO:0099515 actin filament-based transport;GO:0045945 positive regulation of transcription by RNA polymerase III
P08113	34	22	240.862	1.72109e-05	7.94669e-06	2.27032	1	M_Aged_BL	M_Aged_D7	92761.1	Endoplasmin	Hsp90b1	GO:0031247 actin rod assembly;GO:0030070 insulin processing;GO:0071318 cellular response to ATP
P45952	2	1	10.5448	1.77199e-05	8.09426e-06	1.62695	1	M_Aged_BL	M_Aged_D7	46937.5	Medium-chain specific acyl-CoA dehydrogenase_ mitochondrial	Acadm	GO:0019254 carnitine metabolic process, CoA-linked;GO:0045329 carnitine biosynthetic process;GO:0051793 medium-chain fatty acid catabolic process
Q9D6R2	15	8	104.258	1.8181e-05	8.2287e-06	1.5223	1	M_Aged_BL	M_Aged_D7	40095	Isocitrate dehydrogenase [NAD] subunit alpha_ mitochondrial	Idh3a	GO:0006102 isocitrate metabolic process;GO:0072350 tricarboxylic acid metabolic process;GO:0006099 tricarboxylic acid cycle
Q8BH64	36	27	252.729	1.93885e-05	8.6919e-06	2.11681	1	M_Aged_BL	M_Aged_D7	61345.7	EH domain-containing protein 2	Ehd2	GO:2001137 positive regulation of endocytic recycling;GO:0097320 plasma membrane tubulation;GO:1901741 positive regulation of myoblast fusion
Q99MN9	3	2	15.5438	2.06633e-05	9.10167e-06	2.01766	1	M_Aged_BL	M_Aged_D7	59036.4	Propionyl-CoA carboxylase beta chain_ mitochondrial	Pccb
P62631	17	7	105.948	2.10669e-05	9.18133e-06	2.85948	1	M_Aged_BL	M_Aged_D7	50796.4	Elongation factor 1-alpha 2	Eef1a2	GO:0090218 positive regulation of lipid kinase activity;GO:0043550 regulation of lipid kinase activity;GO:0006414 translational elongation
Q8VDN2	9	7	44.3324	2.21579e-05	9.45289e-06	1.54532	1	M_Aged_BL	M_Aged_D7	114294	Sodium/potassium-transporting ATPase subunit alpha-1	Atp1a1	GO:0031944 negative regulation of glucocorticoid metabolic process;GO:0031947 negative regulation of glucocorticoid biosynthetic process;GO:0090032 negative regulation of steroid hormone biosynthetic process
Q60854	9	6	51.0343	2.2406e-05	9.45289e-06	1.56684	1	M_Aged_BL	M_Aged_D7	42941.2	Serpin B6	Serpinb6	GO:0071470 cellular response tomotic stress;GO:0006970 response tomotic stress;GO:0010951 negative regulation of endopeptidase activity
P28665	30	14	191.439	2.4526e-05	1.02538e-05	1.82256	1	M_Aged_BL	M_Aged_D7	166724	Murinoglobulin-1	Mug1	GO:0007566 embryo implantation;GO:0007565 female pregnancy;GO:0044703 multi-organism reproductive process
P10126	17	9	117.098	2.60281e-05	1.07903e-05	2.65807	1	M_Aged_BL	M_Aged_D7	50456.1	Elongation factor 1-alpha 1	Eef1a1	GO:0044829 positive regulation by host of viral genome replication;GO:0044794 positive regulation by host of viral process;GO:0044827 modulation by host of viral genome replication
P20029	26	21	186.155	2.94692e-05	1.2015e-05	1.74673	1	M_Aged_BL	M_Aged_D7	72536.2	Endoplasmic reticulum chaperone BiP	Hspa5	GO:0021577 hindbrain structural organization;GO:0021589 cerebellum structural organization;GO:1903895 negative regulation of IRE1-mediated unfolded protein response
P27573	14	10	60.1179	3.00147e-05	1.20741e-05	2.50233	1	M_Aged_BL	M_Aged_D7	27792.9	Myelin protein P0	Mpz	GO:0098743 cell aggregation;GO:0045217 cell-cell junction maintenance;GO:0034331 cell junction maintenance
Q9CZ13	15	11	88.2006	3.03411e-05	1.20741e-05	1.83671	1	M_Aged_BL	M_Aged_D7	53479.1	Cytochrome b-c1 complex subunit 1_ mitochondrial	Uqcrc1	GO:0017062 respiratory chain complex III assembly;GO:0034551 mitochondrial respiratory chain complex III assembly;GO:0006122 mitochondrial electron transport, ubiquinol to cytochrome c
P17879	10	4	71.5906	3.03486e-05	1.20741e-05	2.16697	1	M_Aged_BL	M_Aged_D7	70461.5	Heat shock 70 kDa protein 1B	Hspa1b	GO:0070370 cellular heat acclimation;GO:0010286 heat acclimation;GO:0070434 positive regulation of nucleotide-binding oligomerization domain containing 2 signaling pathway
Q6PEM6	2	2	16.2974	3.08748e-05	1.21852e-05	2.18542	1	M_Aged_BL	M_Aged_D7	49671.7	GRAM domain-containing protein 2B	Gramd2b	GO:0008150 biological_process
Q9D051	4	3	23.0183	3.29191e-05	1.27874e-05	1.5467	1	M_Aged_BL	M_Aged_D7	39279.4	Pyruvate dehydrogenase E1 component subunit beta_ mitochondrial	Pdhb	GO:0006086 acetyl-CoA biosynthetic process from pyruvate;GO:0006085 acetyl-CoA biosynthetic process;GO:0035384 thioester biosynthetic process
P63101	14	8	112.212	3.36626e-05	1.28829e-05	1.68975	1	M_Aged_BL	M_Aged_D7	27942.3	14-3-3 protein zeta/delta	Ywhaz	GO:0008039 synaptic target recognition;GO:0090168 Golgi reassembly;GO:0002349 histamine production involved in inflammatory response
P62484	1	1	12.915	3.39484e-05	1.28829e-05	3.38208	1	M_Aged_BL	M_Aged_D7	49444.3	Abl interactor 2	Abi2	GO:0045186 zonula adherens assembly;GO:0070309 lens fiber cell morphogenesis;GO:2000601 positive regulation of Arp2/3 complex-mediated actin nucleation
P56395	5	4	47.0966	3.53485e-05	1.30739e-05	2.4026	1	M_Aged_BL	M_Aged_D7	15241	Cytochrome b5	Cyb5a	GO:0006631 fatty acid metabolic process;GO:0032787 monocarboxylic acid metabolic process;GO:0019752 carboxylic acid metabolic process
P43025	2	2	10.311	3.56188e-05	1.30739e-05	1.79328	1	M_Aged_BL	M_Aged_D7	22656.7	Tetranectin	Clec3b	GO:0010756 positive regulation of plasminogen activation;GO:0010755 regulation of plasminogen activation;GO:0010954 positive regulation of protein processing
Q9R0H5	5	1	31.3696	3.60417e-05	1.30739e-05	1.96036	1	M_Aged_BL	M_Aged_D7	57895.8	Keratin_ type II cytoskeletal 71	Krt71	GO:0031069 hair follicle morphogenesis;GO:0048730 epidermis morphogenesis;GO:0031424 keratinization
P68372	17	1	122.028	3.79199e-05	1.36548e-05	1.74926	1	M_Aged_BL	M_Aged_D7	50287.4	Tubulin beta-4B chain	Tubb4b	GO:0030317 flagellated sperm motility;GO:0097722 sperm motility;GO:0060294 cilium movement involved in cell motility
P84096	2	1	11.4547	3.83825e-05	1.37213e-05	2.87087	1	M_Aged_BL	M_Aged_D7	21764.7	Rho-related GTP-binding protein RhoG	Rhog	GO:0016601 Rac protein signal transduction;GO:1900027 regulation of ruffle assembly;GO:0090630 activation of GTPase activity
Q61147	18	14	105.286	3.91627e-05	1.38994e-05	2.12022	1	M_Aged_BL	M_Aged_D7	121950	Ceruloplasmin	Cp	GO:0006878 intracellular copper ion homeostasis;GO:0055070 copper ion homeostasis;GO:0046688 response to copper ion
P59999	5	5	30.3183	3.98074e-05	1.40273e-05	1.78649	1	M_Aged_BL	M_Aged_D7	19781.1	Actin-related protein 2/3 complex subunit 4	Arpc4	GO:0034314 Arp2/3 complex-mediated actin nucleation;GO:0045010 actin nucleation;GO:0030041 actin filament polymerization
P07309	5	4	33.0212	4.17461e-05	1.46062e-05	1.8772	1	M_Aged_BL	M_Aged_D7	15890	Transthyretin	Ttr	GO:0003105 negative regulation of glomerular filtration;GO:0007603 phototransduction, visible light;GO:0009584 detection of visible light
Q62465	6	2	27.2472	4.31342e-05	1.49855e-05	1.787	1	M_Aged_BL	M_Aged_D7	43324.8	Synaptic vesicle membrane protein VAT-1 homolog	Vat1	GO:0010637 negative regulation of mitochondrial fusion;GO:0010635 regulation of mitochondrial fusion;GO:0010821 regulation of mitochondrion organization
Q01853	33	18	209.14	4.52492e-05	1.56104e-05	1.92958	1	M_Aged_BL	M_Aged_D7	90006.3	Transitional endoplasmic reticulum ATPase	Vcp	GO:0042728 flavin-containing compound catabolic process;GO:0072389 flavin adenine dinucleotide catabolic process;GO:1903007 positive regulation of Lys63-specific deubiquitinase activity
P47757	5	2	22.6826	4.57353e-05	1.5623e-05	2.2147	1	M_Aged_BL	M_Aged_D7	31630.7	F-actin-capping protein subunit beta	Capzb	GO:0051490 negative regulation of filopodium assembly;GO:0051016 barbed-end actin filament capping;GO:0051693 actin filament capping
P35700	20	14	129.315	4.59191e-05	1.5623e-05	1.63375	1	M_Aged_BL	M_Aged_D7	22404.6	Peroxiredoxin-1	Prdx1	GO:0019430 removal of superoxide radicals;GO:0071450 cellular response to oxygen radical;GO:0071451 cellular response to superoxide
P38647	15	11	82.3496	5.05136e-05	1.70685e-05	2.01892	1	M_Aged_BL	M_Aged_D7	73746.5	Stress-70 protein_ mitochondrial	Hspa9	GO:1902037 negative regulation of hematopoietic stem cell differentiation;GO:0045647 negative regulation of erythrocyte differentiation;GO:0036444 calcium import into the mitochondrion
Q03734	9	1	106.573	5.42004e-05	1.80667e-05	1.79321	1	M_Aged_BL	M_Aged_D7	47235.4	Serine protease inhibitor A3M	Serpina3m	GO:0043434 response to peptide hormone;GO:0009725 response to hormone;GO:0034097 response to cytokine
Q91VJ2	3	2	17.7437	5.52907e-05	1.82916e-05	1.74509	1	M_Aged_BL	M_Aged_D7	27853.4	Caveolae-associated protein 3	Cavin3	GO:1901003 negative regulation of fermentation;GO:0043465 regulation of fermentation;GO:0030866 cortical actin cytoskeleton organization
P68254	11	5	77.8583	5.5821e-05	1.82916e-05	1.5617	1	M_Aged_BL	M_Aged_D7	28063.5	14-3-3 protein theta	Ywhaq	GO:0034766 negative regulation of monoatomic ion transmembrane transport;GO:0034763 negative regulation of transmembrane transport;GO:0043271 negative regulation of monoatomic ion transport
P45591	5	3	17.2852	5.72369e-05	1.85768e-05	1.59939	1	M_Aged_BL	M_Aged_D7	18823.7	Cofilin-2	Cfl2	GO:0030043 actin filament fragmentation;GO:0030042 actin filament depolymerization;GO:0030836 positive regulation of actin filament depolymerization
P01942	21	16	98.1191	6.10493e-05	1.95569e-05	2.8781	1	M_Aged_BL	M_Aged_D7	15142.2	Hemoglobin subunit alpha	Hba
P28654	15	12	85.3289	6.40885e-05	2.0398e-05	2.30864	1	M_Aged_BL	M_Aged_D7	40151.2	Decorin	Dcn	GO:0051901 positive regulation of mitochondrial depolarization;GO:1900747 negative regulation of vascular endothelial growth factor signaling pathway;GO:1902548 negative regulation of cellular response to vascular endothelial growth factor stimulus
P29699	11	10	86.9106	6.73171e-05	2.11527e-05	1.50741	1	M_Aged_BL	M_Aged_D7	38124	Alpha-2-HS-glycoprotein	Ahsg	GO:0030502 negative regulation of bone mineralization;GO:0070168 negative regulation of biomineral tissue development;GO:0045780 positive regulation of bone resorption
P24270	26	16	160.653	6.95979e-05	2.17309e-05	1.81593	1	M_Aged_BL	M_Aged_D7	60080.6	Catalase	Cat	GO:0072722 response to amitrole;GO:0061692 cellular detoxification of hydrogen peroxide;GO:0061691 detoxification of hydrogen peroxide
P05202	9	7	59.6414	7.23371e-05	2.24442e-05	2.3397	1	M_Aged_BL	M_Aged_D7	47810.7	Aspartate aminotransferase_ mitochondrial	Got2	GO:0019550 glutamate catabolic process to aspartate;GO:0006532 aspartate biosynthetic process;GO:0006533 aspartate catabolic process
P57722	4	1	30.8443	7.2922e-05	2.24842e-05	1.50656	1	M_Aged_BL	M_Aged_D7	39579.4	Poly(rC)-binding protein 3	Pcbp3	GO:0000122 negative regulation of transcription by RNA polymerase II;GO:0045892 negative regulation of DNA-templated transcription;GO:1902679 negative regulation of RNA biosynthetic process
Q3UV17	14	6	78.1412	7.40613e-05	2.26937e-05	1.67529	1	M_Aged_BL	M_Aged_D7	63358	Keratin_ type II cytoskeletal 2 oral	Krt76	GO:0048733 sebaceous gland development;GO:0031424 keratinization;GO:0045109 intermediate filament organization
Q60605	7	4	58.0749	7.67828e-05	2.32449e-05	1.67902	1	M_Aged_BL	M_Aged_D7	17101.2	Myosin light polypeptide 6	Myl6	GO:0030049 muscle filament sliding;GO:0033275 actin-myosin filament sliding;GO:0070252 actin-mediated cell contraction
P61982	10	4	69.7375	7.68026e-05	2.32449e-05	2.01318	1	M_Aged_BL	M_Aged_D7	28473.7	14-3-3 protein gamma	Ywhag	GO:0002842 positive regulation of T cell mediated immune response to tumor cell;GO:0002840 regulation of T cell mediated immune response to tumor cell;GO:0002836 positive regulation of response to tumor cell
Q00623	25	18	161.617	8.06636e-05	2.41418e-05	1.7687	1	M_Aged_BL	M_Aged_D7	30615.6	Apolipoprotein A-I	Apoa1	GO:0010903 negative regulation of very-low-density lipoprotein particle remodeling;GO:1902994 regulation of phospholipid efflux;GO:1902995 positive regulation of phospholipid efflux
Q61598	11	4	63.9437	8.07449e-05	2.41418e-05	1.88394	1	M_Aged_BL	M_Aged_D7	51050.5	Rab GDP dissociation inhibitor beta	Gdi2	GO:1903565 negative regulation of protein localization to cilium;GO:1903564 regulation of protein localization to cilium;GO:1902018 negative regulation of cilium assembly
P07758	23	10	182.495	8.67739e-05	2.5348e-05	1.52426	1	M_Aged_BL	M_Aged_D7	46173.8	Alpha-1-antitrypsin 1-1	Serpina1a	GO:0033986 response to methanol;GO:0046687 response to chromate;GO:0010288 response to lead ion
P22599	11	1	137.13	8.6778e-05	2.5348e-05	1.52426	1	M_Aged_BL	M_Aged_D7	46145.8	Alpha-1-antitrypsin 1-2	Serpina1b	GO:0033986 response to methanol;GO:0046687 response to chromate;GO:0010288 response to lead ion
Q00897	10	2	110.784	8.68734e-05	2.5348e-05	1.52426	1	M_Aged_BL	M_Aged_D7	46169.5	Alpha-1-antitrypsin 1-4	Serpina1d	GO:0033986 response to methanol;GO:0046687 response to chromate;GO:0010288 response to lead ion
P50544	4	3	22.6193	8.88895e-05	2.55533e-05	1.57388	1	M_Aged_BL	M_Aged_D7	71274.8	Very long-chain specific acyl-CoA dehydrogenase_ mitochondrial	Acadvl	GO:0033539 fatty acid beta-oxidation using acyl-CoA dehydrogenase;GO:0046322 negative regulation of fatty acid oxidation;GO:0045717 negative regulation of fatty acid biosynthetic process
Q61753	7	3	44.1483	8.90916e-05	2.55533e-05	2.18962	1	M_Aged_BL	M_Aged_D7	57384	D-3-phosphoglycerate dehydrogenase	Phgdh	GO:0006564 L-serine biosynthetic process;GO:0006566 threonine metabolic process;GO:0009448 gamma-aminobutyric acid metabolic process
P26443	17	11	129.526	9.09521e-05	2.58205e-05	1.65063	1	M_Aged_BL	M_Aged_D7	61679.1	Glutamate dehydrogenase 1_ mitochondrial	Glud1	GO:0006538 glutamate catabolic process;GO:0010044 response to aluminum ion;GO:0043649 dicarboxylic acid catabolic process
Q99PT1	9	4	58.2727	9.13343e-05	2.58205e-05	1.70645	1	M_Aged_BL	M_Aged_D7	23464.5	Rho GDP-dissociation inhibitor 1	Arhgdia	GO:0098693 regulation of synaptic vesicle cycle;GO:0071526 semaphorin-plexin signaling pathway;GO:0007266 Rho protein signal transduction
Q61838	36	29	213.69	9.21099e-05	2.58205e-05	1.55057	1	M_Aged_BL	M_Aged_D7	167222	Pregnancy zone protein	Pzp	GO:0007566 embryo implantation;GO:0007565 female pregnancy;GO:0044703 multi-organism reproductive process
Q9CQ62	1	1	6.4823	9.21167e-05	2.58205e-05	1.60954	1	M_Aged_BL	M_Aged_D7	36499	2_4-dienoyl-CoA reductase [(3E)-enoyl-CoA-producing]_ mitochondrial	Decr1	GO:0006635 fatty acid beta-oxidation;GO:0019395 fatty acid oxidation;GO:0009062 fatty acid catabolic process
O35945	5	3	27.482	9.30994e-05	2.58918e-05	1.80944	1	M_Aged_BL	M_Aged_D7	55044.1	Aldehyde dehydrogenase_ cytosolic 1	Aldh1a7	GO:0030392 fructosamine catabolic process;GO:0030389 fructosamine metabolic process;GO:0006001 fructose catabolic process
Q8CGN5	21	12	172.365	9.3476e-05	2.58918e-05	1.60335	1	M_Aged_BL	M_Aged_D7	55938.1	Perilipin-1	Plin1	GO:0070417 cellular response to cold;GO:0009409 response to cold;GO:0009266 response to temperature stimulus
P14869	5	3	32.255	9.39454e-05	2.58918e-05	1.60467	1	M_Aged_BL	M_Aged_D7	34387.6	60S acidic ribosomal protein P0	Rplp0	GO:1904401 cellular response to Thyroid stimulating hormone;GO:1904400 response to Thyroid stimulating hormone;GO:1904588 cellular response to glycoprotein
P62874	8	2	36.8564	0.0001005	2.72416e-05	1.51116	1	M_Aged_BL	M_Aged_D7	38175.4	Guanine nucleotide-binding protein G(I)/G(S)/G(T) subunit beta-1	Gnb1	GO:0007603 phototransduction, visible light;GO:0009584 detection of visible light;GO:0010659 cardiac muscle cell apoptotic process
Q9QXC1	3	2	17.33	0.000101217	2.72458e-05	1.60734	1	M_Aged_BL	M_Aged_D7	43568.2	Fetuin-B	Fetub	GO:0007339 binding of sperm to zona pellucida;GO:0035036 sperm-egg recognition;GO:0009988 cell-cell recognition
P01756	1	1	7.7422	0.000103315	2.74682e-05	2.60471	1	M_Aged_BL	M_Aged_D7	13097.5	Ig heavy chain V region MOPC 104E
Q99MQ4	2	1	18.3252	0.000103563	2.74682e-05	3.23126	1	M_Aged_BL	M_Aged_D7	42971.8	Asporin	Aspn	GO:0070171 negative regulation of tooth mineralization;GO:1902617 response to fluoride;GO:0070170 regulation of tooth mineralization
P14211	27	22	183.883	0.000105254	2.753e-05	1.53203	1	M_Aged_BL	M_Aged_D7	48165.7	Calreticulin	Calr	GO:1904614 response to biphenyl;GO:0002397 MHC class I protein complex assembly;GO:0002502 peptide antigen assembly with MHC class I protein complex
P07724	168	152	846.305	0.00010718	2.7829e-05	1.9082	1	M_Aged_BL	M_Aged_D7	70745.6	Albumin	Alb	GO:0072732 cellular response to calcium ion starvation;GO:0051902 negative regulation of mitochondrial depolarization;GO:0046010 positive regulation of circadian sleep/wake cycle, non-REM sleep
P62806	15	12	66.8089	0.000108749	2.80885e-05	2.51051	1	M_Aged_BL	M_Aged_D7	11367.4	Histone H4	H4c1
Q05920	36	21	214.558	0.000109335	2.8093e-05	2.088	1	M_Aged_BL	M_Aged_D7	130426	Pyruvate carboxylase_ mitochondrial	Pc
Q91YQ5	3	2	18.306	0.000111095	2.83972e-05	2.01324	1	M_Aged_BL	M_Aged_D7	68699.5	Dolichyl-diphosphooligosaccharide--protein glycosyltransferase subunit 1	Rpn1	GO:0018279 protein N-linked glycosylation via asparagine;GO:0006487 protein N-linked glycosylation;GO:0006486 protein glycosylation
P09103	25	21	160.53	0.000112207	2.85336e-05	1.50447	1	M_Aged_BL	M_Aged_D7	57457.7	Protein disulfide-isomerase	P4hb	GO:0034975 protein folding in endoplasmic reticulum;GO:0018401 peptidyl-proline hydroxylation to 4-hydroxy-L-proline;GO:0019471 4-hydroxyproline metabolic process
Q01339	7	6	47.3973	0.000113712	2.87681e-05	1.64081	1	M_Aged_BL	M_Aged_D7	39930.5	Beta-2-glycoprotein 1	Apoh	GO:0034196 acylglycerol transport;GO:0034197 triglyceride transport;GO:0007597 blood coagulation, intrinsic pathway
Q05816	6	4	37.6713	0.000117329	2.95318e-05	1.62426	1	M_Aged_BL	M_Aged_D7	15479.6	Fatty acid-binding protein 5	Fabp5	GO:0098920 retrograde trans-synaptic signaling by lipid;GO:0098921 retrograde trans-synaptic signaling by endocannabinoid;GO:0099178 regulation of retrograde trans-synaptic signaling by endocanabinoid
P84099	1	1	5.5992	0.000119842	2.98824e-05	1.56167	1	M_Aged_BL	M_Aged_D7	23580.1	60S ribosomal protein L19	Rpl19	GO:0002181 cytoplasmic translation;GO:0006412 translation;GO:0010467 gene expression
P09055	2	2	11.4037	0.000119934	2.98824e-05	1.55404	1	M_Aged_BL	M_Aged_D7	91482	Integrin beta-1	Itgb1	GO:0048626 myoblast fate specification;GO:0051943 positive regulation of amino acid uptake involved in synaptic transmission;GO:0051951 positive regulation of glutamate uptake involved in transmission of nerve impulse
P18527	2	1	10.4771	0.00012181	3.01974e-05	2.0308	1	M_Aged_BL	M_Aged_D7	10775.1	Ig heavy chain V region 914
Q62093	3	2	16.3127	0.000126992	3.13247e-05	2.20374	1	M_Aged_BL	M_Aged_D7	25476.4	Serine/arginine-rich splicing factor 2	Srsf2	GO:0033197 response to vitamin E;GO:0000381 regulation of alternative mRNA splicing, via spliceosome;GO:0033273 response to vitamin
P12970	3	2	11.8232	0.000135085	3.3155e-05	1.92355	1	M_Aged_BL	M_Aged_D7	30147.7	60S ribosomal protein L7a	Rpl7a	GO:0000470 maturation of LSU-rRNA;GO:0140236 translation at presynapse;GO:0140241 translation at synapse
P35486	4	2	23.8515	0.000135825	3.31717e-05	1.56884	1	M_Aged_BL	M_Aged_D7	43916.1	Pyruvate dehydrogenase E1 component subunit alpha_ somatic form_ mitochondrial	Pdha1	GO:0006086 acetyl-CoA biosynthetic process from pyruvate;GO:0006085 acetyl-CoA biosynthetic process;GO:0035384 thioester biosynthetic process
Q8JZR0	6	3	39.8823	0.00013706	3.33084e-05	1.62289	1	M_Aged_BL	M_Aged_D7	77061.9	Long-chain-fatty-acid--CoA ligase 5	Acsl5	GO:0010747 positive regulation of long-chain fatty acid import across plasma membrane;GO:0140214 positive regulation of long-chain fatty acid import into cell;GO:0010746 regulation of long-chain fatty acid import across plasma membrane
P07759	27	15	268.304	0.000144306	3.47271e-05	1.63546	0.999999	M_Aged_BL	M_Aged_D7	47051.1	Serine protease inhibitor A3K	Serpina3k	GO:0043434 response to peptide hormone;GO:0009725 response to hormone;GO:0034097 response to cytokine
Q7TPR4	8	2	43.3125	0.000154891	3.67419e-05	1.8306	0.999999	M_Aged_BL	M_Aged_D7	103696	Alpha-actinin-1	Actn1	GO:0051639 actin filament network formation;GO:0030220 platelet formation;GO:0036344 platelet morphogenesis
Q08857	13	13	91.01	0.000154912	3.67419e-05	2.31068	0.999999	M_Aged_BL	M_Aged_D7	53268.4	Platelet glycoprotein 4	Cd36	GO:0150024 oxidised low-density lipoprotein particle clearance;GO:0015912 short-chain fatty acid transport;GO:2000332 regulation of blood microparticle formation
Q91Y97	5	2	39.9869	0.000165857	3.89632e-05	1.54908	0.999999	M_Aged_BL	M_Aged_D7	39963.3	Fructose-bisphosphate aldolase B	Aldob	GO:1905856 negative regulation of pentose-phosphate shunt;GO:0061624 fructose catabolic process to hydroxyacetone phosphate and glyceraldehyde-3-phosphate;GO:0061625 glycolytic process through fructose-1-phosphate
P49312	4	3	21.1075	0.000169409	3.94314e-05	1.86414	0.999999	M_Aged_BL	M_Aged_D7	34310.3	Heterogeneous nuclear ribonucleoprotein A1	Hnrnpa1	GO:1903936 cellular response to sodium arsenite;GO:1902075 cellular response to salt;GO:1903935 response to sodium arsenite
Q8BMS1	21	10	120.113	0.000169452	3.94314e-05	1.79854	0.999999	M_Aged_BL	M_Aged_D7	83354.3	Trifunctional enzyme subunit alpha_ mitochondrial	Hadha	GO:0035965 cardiolipin acyl-chain remodeling;GO:0032048 cardiolipin metabolic process;GO:0046471 phosphatidylglycerol metabolic process
Q5DTV4	3	1	12.7909	0.000170503	3.94314e-05	2.01609	0.999999	M_Aged_BL	M_Aged_D7	100456	Probable ribonuclease ZC3H12C	Zc3h12c
P58252	25	17	141.495	0.000172902	3.95059e-05	1.68835	0.999998	M_Aged_BL	M_Aged_D7	96283.7	Elongation factor 2	Eef2	GO:2000767 positive regulation of cytoplasmic translation;GO:2000765 regulation of cytoplasmic translation;GO:0140241 translation at synapse
P01837	4	4	39.6075	0.000173166	3.95059e-05	1.68191	0.999998	M_Aged_BL	M_Aged_D7	12105.2	Immunoglobulin kappa constant	Igkc	GO:0030183 B cell differentiation;GO:0042113 B cell activation;GO:0030098 lymphocyte differentiation
P21614	23	12	155.793	0.000173773	3.95059e-05	1.75023	0.999998	M_Aged_BL	M_Aged_D7	55197.2	Vitamin D-binding protein	Gc	GO:0042359 vitamin D metabolic process;GO:0035461 vitamin transmembrane transport;GO:0006775 fat-soluble vitamin metabolic process
Q6NXH9	13	7	70.9047	0.000176217	3.98032e-05	1.63374	0.999998	M_Aged_BL	M_Aged_D7	59538.8	Keratin_ type II cytoskeletal 73	Krt73	GO:0031424 keratinization;GO:0045109 intermediate filament organization;GO:0045104 intermediate filament cytoskeleton organization
Q91XV3	6	5	39.4861	0.000180249	4.03514e-05	1.69025	0.999998	M_Aged_BL	M_Aged_D7	22086.6	Brain acid soluble protein 1	Basp1	GO:0061318 renal filtration cell differentiation;GO:0072112 podocyte differentiation;GO:0072311 glomerular epithelial cell differentiation
Q99L45	3	3	15.4505	0.000180764	4.03514e-05	2.64277	0.999998	M_Aged_BL	M_Aged_D7	38434.3	Eukaryotic translation initiation factor 2 subunit 2	Eif2s2	GO:0002176 male germ cell proliferation;GO:0036093 germ cell proliferation;GO:0001731 formation of translation preinitiation complex
P60764	3	1	18.3584	0.000185448	4.12105e-05	1.54191	0.999998	M_Aged_BL	M_Aged_D7	21778.1	Ras-related C3 botulinum toxin substrate 3	Rac3	GO:0021894 cerebral cortex GABAergic interneuron development;GO:0021892 cerebral cortex GABAergic interneuron differentiation;GO:0014041 regulation of neuron maturation
P10649	12	8	78.9249	0.00019286	4.26654e-05	1.90355	0.999997	M_Aged_BL	M_Aged_D7	26084.1	Glutathione S-transferase Mu 1	Gstm1	GO:1901685 glutathione derivative metabolic process;GO:1901687 glutathione derivative biosynthetic process;GO:0051121 hepoxilin metabolic process
P99029	9	8	55.9238	0.000194091	4.27461e-05	1.82637	0.999997	M_Aged_BL	M_Aged_D7	22239.7	Peroxiredoxin-5_ mitochondrial	Prdx5	GO:0060785 regulation of apoptosis involved in tissue homeostasis;GO:0016480 negative regulation of transcription by RNA polymerase III;GO:0070995 NADPH oxidation
P13707	23	15	151.834	0.000195979	4.29701e-05	1.58205	0.999997	M_Aged_BL	M_Aged_D7	38200.1	Glycerol-3-phosphate dehydrogenase [NAD(+)]_ cytoplasmic	Gpd1	GO:0046168 glycerol-3-phosphate catabolic process;GO:0006127 glycerophosphate shuttle;GO:0006116 NADH oxidation
P00342	13	4	76.2987	0.000212541	4.59883e-05	1.74227	0.999995	M_Aged_BL	M_Aged_D7	36254.1	L-lactate dehydrogenase C chain	Ldhc	GO:0019244 lactate biosynthetic process from pyruvate;GO:0042867 pyruvate catabolic process;GO:0019249 lactate biosynthetic process
Q9DB05	3	1	16.5234	0.000219953	4.73842e-05	1.77618	0.999994	M_Aged_BL	M_Aged_D7	33645.9	Alpha-soluble NSF attachment protein	Napa	GO:0035494 SNARE complex disassembly;GO:0010807 regulation of synaptic vesicle priming;GO:0045176 apical protein localization
P54310	10	7	61.6532	0.000223191	4.78727e-05	1.97185	0.999994	M_Aged_BL	M_Aged_D7	84089	Hormone-sensitive lipase	Lipe	GO:0006363 termination of RNA polymerase I transcription;GO:0046340 diacylglycerol catabolic process;GO:0042758 long-chain fatty acid catabolic process
P43274	5	1	24.3542	0.000229969	4.91129e-05	1.9669	0.999993	M_Aged_BL	M_Aged_D7	21977.3	Histone H1.4	H1-4	GO:0030261 chromosome condensation;GO:0045910 negative regulation of DNA recombination;GO:0006334 nucleosome assembly
Q61414	4	2	21.8593	0.00023302	4.91304e-05	1.77914	0.999993	M_Aged_BL	M_Aged_D7	49308.7	Keratin_ type I cytoskeletal 15	Krt15	GO:0045109 intermediate filament organization;GO:0045104 intermediate filament cytoskeleton organization;GO:0045103 intermediate filament-based process
P62962	7	4	48.8414	0.000240517	5.00653e-05	2.14699	0.999991	M_Aged_BL	M_Aged_D7	15128.3	Profilin-1	Pfn1	GO:0050434 positive regulation of viral transcription;GO:0042989 sequestering of actin monomers;GO:0098885 modification of postsynaptic actin cytoskeleton
Q8VCM7	16	13	117.479	0.000280535	5.76653e-05	1.62957	0.999982	M_Aged_BL	M_Aged_D7	50075.8	Fibrinogen gamma chain	Fgg	GO:0031639 plasminogen activation;GO:0034116 positive regulation of heterotypic cell-cell adhesion;GO:0042730 fibrinolysis
P18872	2	1	12.5751	0.000289249	5.91942e-05	1.94049	0.99998	M_Aged_BL	M_Aged_D7	40654.9	Guanine nucleotide-binding protein G(o) subunit alpha	Gnao1	GO:0007198 adenylate cyclase-inhibiting serotonin receptor signaling pathway;GO:0098664 G protein-coupled serotonin receptor signaling pathway;GO:0007212 G protein-coupled dopamine receptor signaling pathway
Q6IFZ9	6	4	36.1489	0.000290373	5.91942e-05	1.71217	0.999979	M_Aged_BL	M_Aged_D7	55374	Keratin_ type II cytoskeletal 74	Krt74	GO:0031424 keratinization;GO:0045109 intermediate filament organization;GO:0045104 intermediate filament cytoskeleton organization
Q03265	35	27	218.495	0.000294963	5.96971e-05	1.54704	0.999978	M_Aged_BL	M_Aged_D7	59866.8	ATP synthase subunit alpha_ mitochondrial	Atp5f1a	GO:0071732 cellular response to nitric oxide;GO:1902170 cellular response to reactive nitrogen species;GO:0071731 response to nitric oxide
P68433	12	10	22.8195	0.000306976	6.18127e-05	2.22978	0.999973	M_Aged_BL	M_Aged_D7	15518.2	Histone H3.1	H3c1
P48962	12	6	83.2229	0.00031056	6.22801e-05	1.83823	0.999972	M_Aged_BL	M_Aged_D7	33132.4	ADP/ATP translocase 1	Slc25a4	GO:0140021 mitochondrial ADP transmembrane transport;GO:1902109 negative regulation of mitochondrial membrane permeability involved in apoptotic process;GO:1990544 mitochondrial ATP transmembrane transport
P14152	8	5	76.9271	0.000316853	6.32483e-05	1.53526	0.999969	M_Aged_BL	M_Aged_D7	36682.3	Malate dehydrogenase_ cytoplasmic	Mdh1	GO:0006108 malate metabolic process;GO:0043490 malate-aspartate shuttle;GO:0046166 glyceraldehyde-3-phosphate biosynthetic process
P0DP27	16	7	114.868	0.000317952	6.32483e-05	1.56197	0.999969	M_Aged_BL	M_Aged_D7	16837.7	Calmodulin-2	Calm2	GO:1905913 negative regulation of calcium ion export across plasma membrane;GO:0051342 regulation of cyclic-nucleotide phosphodiesterase activity;GO:0051343 positive regulation of cyclic-nucleotide phosphodiesterase activity
P51881	11	5	56.0266	0.000329039	6.51909e-05	1.72387	0.999964	M_Aged_BL	M_Aged_D7	33159.5	ADP/ATP translocase 2	Slc25a5	GO:0140021 mitochondrial ADP transmembrane transport;GO:1990544 mitochondrial ATP transmembrane transport;GO:0015866 ADP transport
P04117	27	15	208.284	0.000333407	6.57921e-05	1.86876	0.999962	M_Aged_BL	M_Aged_D7	14764	Fatty acid-binding protein_ adipocyte	Fabp4	GO:0071285 cellular response to lithium ion;GO:0010226 response to lithium ion;GO:0050872 white fat cell differentiation
P42208	2	2	11.3541	0.000375478	7.26413e-05	1.88058	0.999937	M_Aged_BL	M_Aged_D7	41753.7	Septin-2	Septin2	GO:0002036 regulation of L-glutamate import across plasma membrane;GO:0010958 regulation of amino acid import across plasma membrane;GO:1903789 regulation of amino acid transmembrane transport
P14430	7	3	37.3725	0.000402929	7.76476e-05	1.56938	0.999916	M_Aged_BL	M_Aged_D7	37695.8	H-2 class I histocompatibility antigen_ Q8 alpha chain	H2-Q8	GO:0002486 antigen processing and presentation of endogenous peptide antigen via MHC class I via ER pathway, TAP-independent;GO:0002476 antigen processing and presentation of endogenous peptide antigen via MHC class Ib;GO:0002484 antigen processing and presentation of endogenous peptide antigen via MHC class I via ER pathway
P14206	4	2	23.2167	0.000415799	7.9816e-05	1.57894	0.999904	M_Aged_BL	M_Aged_D7	32952.2	40S ribosomal protein SA	Rpsa	GO:0000028 ribosomal small subunit assembly;GO:0042255 ribosome assembly;GO:0140374 antiviral innate immune response
P14069	5	3	7.1515	0.000426524	8.15574e-05	1.58113	0.999894	M_Aged_BL	M_Aged_D7	10107.7	Protein S100-A6	S100a6	GO:0034220 monoatomic ion transmembrane transport;GO:0006811 monoatomic ion transport;GO:0055085 transmembrane transport
P10630	2	1	11.2251	0.000433088	8.24926e-05	1.66476	0.999888	M_Aged_BL	M_Aged_D7	46630.5	Eukaryotic initiation factor 4A-II	Eif4a2	GO:1900259 regulation of RNA-dependent RNA polymerase activity;GO:1900260 negative regulation of RNA-dependent RNA polymerase activity;GO:0002183 cytoplasmic translational initiation
P06745	13	11	84.1132	0.00047336	8.94726e-05	1.66482	0.999842	M_Aged_BL	M_Aged_D7	62995.1	Glucose-6-phosphate isomerase	Gpi	GO:0141199 GDP-mannose biosynthetic process from glucose;GO:0009298 GDP-mannose biosynthetic process;GO:0019673 GDP-mannose metabolic process
P63017	38	20	277.829	0.000497894	9.37378e-05	1.61271	0.999809	M_Aged_BL	M_Aged_D7	71099.3	Heat shock cognate 71 kDa protein	Hspa8	GO:1904592 positive regulation of protein refolding;GO:1904764 chaperone-mediated autophagy translocation complex disassembly;GO:1990832 slow axonal transport
Q8BWT1	11	2	71.8242	0.000508375	9.4999e-05	1.60743	0.999794	M_Aged_BL	M_Aged_D7	42286.2	3-ketoacyl-CoA thiolase_ mitochondrial	Acaa2	GO:1902109 negative regulation of mitochondrial membrane permeability involved in apoptotic process;GO:1901029 negative regulation of mitochondrial outer membrane permeabilization involved in apoptotic signaling pathway;GO:0035795 negative regulation of mitochondrial membrane permeability
P0CG50	7	5	42.6416	0.00051222	9.53563e-05	1.6144	0.999788	M_Aged_BL	M_Aged_D7	82664.3	Polyubiquitin-C	Ubc	GO:0019941 modification-dependent protein catabolic process;GO:0016567 protein ubiquitination;GO:0043632 modification-dependent macromolecule catabolic process
P16125	14	8	97.2226	0.000550124	0.000101266	1.64135	0.999725	M_Aged_BL	M_Aged_D7	36857.5	L-lactate dehydrogenase B chain	Ldhb	GO:0019244 lactate biosynthetic process from pyruvate;GO:0019249 lactate biosynthetic process;GO:0006089 lactate metabolic process
P10853	4	2	37.0166	0.000566793	0.00010371	1.55476	0.999694	M_Aged_BL	M_Aged_D7	13936.2	Histone H2B type 1-F/J/L	H2bc7
Q9WUU7	3	3	22.0027	0.000602036	0.000109595	1.50687	0.999623	M_Aged_BL	M_Aged_D7	34680.6	Cathepsin Z	Ctsz	GO:0010757 negative regulation of plasminogen activation;GO:0010755 regulation of plasminogen activation;GO:0010955 negative regulation of protein processing
O08553	15	7	93.626	0.000668888	0.000120347	1.77693	0.999461	M_Aged_BL	M_Aged_D7	62676.9	Dihydropyrimidinase-related protein 2	Dpysl2	GO:0014049 positive regulation of glutamate secretion;GO:0014048 regulation of glutamate secretion;GO:0051957 positive regulation of amino acid transport
Q61646	13	6	79.727	0.000791503	0.000138466	1.71253	0.999075	M_Aged_BL	M_Aged_D7	39265.6	Haptoglobin	Hp	GO:0006953 acute-phase response;GO:0031638 zymogen activation;GO:0098869 cellular oxidant detoxification
P17182	31	14	290.152	0.000823824	0.000142603	1.58615	0.998953	M_Aged_BL	M_Aged_D7	47483.1	Alpha-enolase	Eno1	GO:0010756 positive regulation of plasminogen activation;GO:1903298 negative regulation of hypoxia-induced intrinsic apoptotic signaling pathway;GO:1903297 regulation of hypoxia-induced intrinsic apoptotic signaling pathway
Q60668	6	2	33.4654	0.000865396	0.000148588	1.53836	0.998785	M_Aged_BL	M_Aged_D7	38525.3	Heterogeneous nuclear ribonucleoprotein D0	Hnrnpd	GO:1904585 response to putrescine;GO:1904586 cellular response to putrescine;GO:1990828 hepatocyte dedifferentiation
Q99LC5	11	6	64.9426	0.000867433	0.000148588	1.57934	0.998776	M_Aged_BL	M_Aged_D7	35351.6	Electron transfer flavoprotein subunit alpha_ mitochondrial	Etfa	GO:0033539 fatty acid beta-oxidation using acyl-CoA dehydrogenase;GO:0006635 fatty acid beta-oxidation;GO:0019395 fatty acid oxidation
Q9JLR9	1	1	6.5727	0.000937392	0.000160016	2.87781	0.998461	M_Aged_BL	M_Aged_D7	10425.2	HIG1 domain family member 1A_ mitochondrial	Higd1a	GO:0090201 negative regulation of release of cytochrome c from mitochondria;GO:0090199 regulation of release of cytochrome c from mitochondria;GO:0042149 cellular response to glucose starvation
Q8CG50	3	1	17.3825	0.00104928	0.000177884	2.24639	0.997878	M_Aged_BL	M_Aged_D7	23491.4	Ras-related protein Rab-43	Rab43	GO:0035526 retrograde transport, plasma membrane to Golgi;GO:0019068 virion assembly;GO:0090382 phagosome maturation
Q61771	5	3	24.5241	0.00152996	0.000250757	1.73396	0.994361	M_Aged_BL	M_Aged_D7	85402.5	Kinesin-like protein KIF3B	Kif3b	GO:0036372 opsin transport;GO:0098971 anterograde dendritic transport of neurotransmitter receptor complex;GO:0098937 anterograde dendritic transport
P28666	13	3	73.174	0.00159996	0.000259642	1.99181	0.993727	M_Aged_BL	M_Aged_D7	163808	Murinoglobulin-2	Mug2
Q91VD9	2	1	11.5206	0.0017234	0.000277845	1.53689	0.992543	M_Aged_BL	M_Aged_D7	80803.5	NADH-ubiquinone oxidoreductase 75 kDa subunit_ mitochondrial	Ndufs1	GO:0006120 mitochondrial electron transport, NADH to ubiquinone;GO:0019646 aerobic electron transport chain;GO:0042776 proton motive force-driven mitochondrial ATP synthesis
Q60931	5	2	25.9506	0.00174695	0.000280725	1.81187	0.992308	M_Aged_BL	M_Aged_D7	31094.9	Voltage-dependent anion-selective channel protein 3	Vdac3	GO:0120317 sperm mitochondrial sheath assembly;GO:0007270 neuron-neuron synaptic transmission;GO:0001662 behavioral fear response
P62821	7	2	50.6732	0.00198442	0.0003158	1.5539	0.989787	M_Aged_BL	M_Aged_D7	22905.9	Ras-related protein Rab-1A	Rab1A	GO:0030252 growth hormone secretion;GO:0032402 melanosome transport;GO:0032401 establishment of melanosome localization
P06339	2	1	13.1822	0.00215103	0.000340118	4.81044	0.987872	M_Aged_BL	M_Aged_D7	41217.5	H-2 class I histocompatibility antigen_ D-37 alpha chain	H2-T23	GO:0001813 regulation of antibody-dependent cellular cytotoxicity;GO:0001815 positive regulation of antibody-dependent cellular cytotoxicity;GO:0002488 antigen processing and presentation of endogenous peptide antigen via MHC class Ib via ER pathway
Q8BFZ3	10	1	115.505	0.00220534	0.000347592	2.5015	0.987223	M_Aged_BL	M_Aged_D7	42346.5	Beta-actin-like protein 2	Actbl2	GO:0007409 axonogenesis;GO:0061564 axon development;GO:0048667 cell morphogenesis involved in neuron differentiation
Q9Z2V4	2	1	9.9449	0.0024863	0.00038712	2.06998	0.983706	M_Aged_BL	M_Aged_D7	70096.3	Phosphoenolpyruvate carboxykinase_ cytosolic [GTP]	Pck1	GO:0019543 propionate catabolic process;GO:0046327 glycerol biosynthetic process from pyruvate;GO:0097403 cellular response to raffinose
Q9JII6	1	1	6.0673	0.00264953	0.000407195	1.87902	0.98155	M_Aged_BL	M_Aged_D7	36815.1	Aldo-keto reductase family 1 member A1	Akr1a1	GO:0006064 glucuronate catabolic process;GO:0019640 D-glucuronate catabolic process to D-xylulose 5-phosphate;GO:0042839 D-glucuronate metabolic process
O08749	8	5	56.6908	0.00274549	0.000420633	1.62759	0.980249	M_Aged_BL	M_Aged_D7	54785.7	Dihydrolipoyl dehydrogenase_ mitochondrial	Dld	GO:0051068 dihydrolipoamide metabolic process;GO:0009106 lipoate metabolic process;GO:0006086 acetyl-CoA biosynthetic process from pyruvate
P27661	7	4	24.4534	0.00306445	0.000465166	1.86217	0.975772	M_Aged_BL	M_Aged_D7	15142.6	Histone H2AX	H2ax	GO:1990166 protein localization to site of double-strand break;GO:0071480 cellular response to gamma radiation;GO:0090398 cellular senescence
Q93092	9	3	42.7446	0.00387522	0.000577573	1.65668	0.963611	M_Aged_BL	M_Aged_D7	37558.1	Transaldolase	Taldo1	GO:0009052 pentose-phosphate shunt, non-oxidative branch;GO:0006098 pentose-phosphate shunt;GO:0006002 fructose 6-phosphate metabolic process
P01631	1	1	6.8137	0.00543476	0.000783959	1.62938	0.938761	M_Aged_BL	M_Aged_D7	12386.9	Ig kappa chain V-II region 26-10
Q14B98	1	1	5.6903	0.00952326	0.00133469	1.74842	0.874899	M_Aged_BL	M_Aged_D7	28935.5	Sesquipedalian-2	Pheta2	GO:0001881 receptor recycling;GO:0043112 receptor metabolic process;GO:0007032 endosome organization
Q8C1B7	2	1	11.1123	0.0130546	0.00180399	2.06256	0.82576	M_Aged_BL	M_Aged_D7	50036.9	Septin-11	Septin11	GO:0061640 cytoskeleton-dependent cytokinesis;GO:0000910 cytokinesis;GO:0050807 regulation of synapse organization
C0HKE1	5	2	48.5059	0.013422	0.00184959	1.62711	0.820993	M_Aged_BL	M_Aged_D7	14135.5	Histone H2A type 1-B	H2ac4	GO:0061644 protein localization to CENP-A containing chromatin;GO:0071459 protein localization to chromosome, centromeric region;GO:0071168 protein localization to chromatin
B2RXB2	2	1	11.479	0.0146473	0.00199613	1.95569	0.805543	M_Aged_BL	M_Aged_D7	8158.12	Heat shock factor-binding protein 1-like protein 1	Hsbp1l1	GO:0070370 cellular heat acclimation;GO:0010286 heat acclimation;GO:0034605 cellular response to heat
Q9QZZ6	1	1	4.9706	0.0162538	0.00220398	1.61918	0.78628	M_Aged_BL	M_Aged_D7	24565.1	Dermatopontin	Dpt	GO:0030199 collagen fibril organization;GO:0030198 extracellular matrix organization;GO:0045229 external encapsulating structure organization
Q99K51	10	5	66.3592	0.0184815	0.00247086	2.49055	0.761295	M_Aged_BL	M_Aged_D7	71255.3	Plastin-3	Pls3	GO:0099140 presynaptic actin cytoskeleton organization;GO:0099187 presynaptic cytoskeleton organization;GO:0051639 actin filament network formation
P02104	4	2	26.68	0.0218809	0.00290175	1.55073	0.726589	M_Aged_BL	M_Aged_D7	16193.7	Hemoglobin subunit epsilon-Y2	Hbb-y	GO:0015671 oxygen transport;GO:0015670 carbon dioxide transport;GO:0015669 gas transport
Q91V92	6	2	33.4981	0.0273071	0.00359239	2.18297	0.678305	M_Aged_BL	M_Aged_D7	120641	ATP-citrate synthase	Acly	GO:0006101 citrate metabolic process;GO:0006107 oxaloacetate metabolic process;GO:0006085 acetyl-CoA biosynthetic process
P61089	1	1	6.6722	0.0320843	0.0041435	1.95243	0.641595	M_Aged_BL	M_Aged_D7	17194.9	Ubiquitin-conjugating enzyme E2 N	Ube2n	GO:1902523 positive regulation of protein K63-linked ubiquitination;GO:0140252 regulation protein catabolic process at postsynapse;GO:0140250 regulation protein catabolic process at synapse
Q9DCV7	6	1	40.7977	0.0357769	0.00459632	1.55069	0.616217	M_Aged_BL	M_Aged_D7	50708.9	Keratin_ type II cytoskeletal 7	Krt7	GO:0031424 keratinization;GO:0045109 intermediate filament organization;GO:0045104 intermediate filament cytoskeleton organization
P56716	5	3	19.6397	0.0379454	0.00486225	1.61063	0.602358	M_Aged_BL	M_Aged_D7	236841	Oxygen-regulated protein 1	Rp1	GO:1902857 positive regulation of non-motile cilium assembly;GO:0035845 photoreceptor cell outer segment organization;GO:0046548 retinal rod cell development
Q8BH95	3	1	16.2959	0.0475853	0.00600393	1.70855	0.548382	M_Aged_BL	M_Aged_D7	31873.6	Enoyl-CoA hydratase_ mitochondrial	Echs1	GO:0006635 fatty acid beta-oxidation;GO:0019395 fatty acid oxidation;GO:0009062 fatty acid catabolic process

## Sheet: PostCCI_FD7vsFBL
LIST od 189 DEPs between Female at D7 post CCI and Female at Baseline
Accession*	Peptide count	Unique peptides	Confidence score†	Anova (p)	q Value	Max fold change	Power	Highest mean condition‡	Lowest mean condition	Mass	Description	Gene Name	Biological Process (GO)
Q8CI94	23	7	150.731	4.27673e-11	1.40231e-09	20.4571	1	F_Aged_D7	F_Aged_BL	97414.4	Glycogen phosphorylase_ brain form	Pygb	GO:0005980 glycogen catabolic process;GO:0009251 glucan catabolic process;GO:0000272 polysaccharide catabolic process
Q7TQ48	18	16	134.14	5.56406e-11	1.40231e-09	4.93683	1	F_Aged_D7	F_Aged_BL	54686	Sarcalumenin	Srl	GO:0014873 response to muscle activity involved in regulation of muscle adaptation;GO:0002115 store-operated calcium entry;GO:0014874 response to stimulus involved in regulation of muscle adaptation
P05064	53	38	409.901	1.55798e-10	2.3522e-09	8.31025	1	F_Aged_D7	F_Aged_BL	39812.2	Fructose-bisphosphate aldolase A	Aldoa	GO:0019242 methylglyoxal biosynthetic process;GO:0009438 methylglyoxal metabolic process;GO:0030388 fructose 1,6-bisphosphate metabolic process
P05977	55	42	286.371	1.86661e-10	2.3522e-09	16.7865	1	F_Aged_D7	F_Aged_BL	20708.6	Myosin light chain 1/3_ skeletal muscle isoform	Myl1	GO:0060048 cardiac muscle contraction;GO:0060047 heart contraction;GO:0003015 heart process
Q9Z104	1	1	5.9092	3.40015e-10	3.42775e-09	14.0809	1	F_Aged_D7	F_Aged_BL	35983.8	SWI/SNF-related matrix-associated actin-dependent regulator of chromatin subfamily E member 1-related	Hmg20b	GO:0033234 negative regulation of protein sumoylation;GO:0033233 regulation of protein sumoylation;GO:0016925 protein sumoylation
Q8BGZ7	12	2	77.8006	1.07163e-09	9.00271e-09	17.8156	1	F_Aged_D7	F_Aged_BL	59968.7	Keratin_ type II cytoskeletal 75	Krt75	GO:0031424 keratinization;GO:0045109 intermediate filament organization;GO:0045104 intermediate filament cytoskeleton organization
Q8R429	85	53	690.384	1.44292e-09	1.03902e-08	10.889	1	F_Aged_D7	F_Aged_BL	110794	Sarcoplasmic/endoplasmic reticulum calcium ATPase 1	Atp2a1	GO:0051659 maintenance of mitochondrion location;GO:1902082 positive regulation of calcium ion import into sarcoplasmic reticulum;GO:0031446 regulation of fast-twitch skeletal muscle fiber contraction
Q5SX40	84	10	635.999	1.77472e-09	1.1182e-08	6.40146	1	F_Aged_D7	F_Aged_BL	224255	Myosin-1	Myh1	GO:0006936 muscle contraction;GO:0003012 muscle system process;GO:0003008 system process
Q8VCR8	4	4	24.474	2.57451e-09	1.44189e-08	15.0768	1	F_Aged_D7	F_Aged_BL	66674.3	Myosin light chain kinase 2_ skeletal/cardiac muscle	Mylk2	GO:0031446 regulation of fast-twitch skeletal muscle fiber contraction;GO:0031448 positive regulation of fast-twitch skeletal muscle fiber contraction;GO:0032971 regulation of muscle filament sliding
P20801	4	3	27.916	3.2611e-09	1.64379e-08	3.76949	1	F_Aged_D7	F_Aged_BL	18167.1	Troponin C_ skeletal muscle	Tnnc2	GO:0003009 skeletal muscle contraction;GO:0050881 musculoskeletal movement;GO:0050879 multicellular organismal movement
Q9D0F9	28	18	217.425	1.20698e-08	5.0699e-08	2.58151	1	F_Aged_D7	F_Aged_BL	61703.4	Phosphoglucomutase-1	Pgm1	GO:0033499 galactose catabolic process via UDP-galactose;GO:0019388 galactose catabolic process;GO:0006012 galactose metabolic process
Q62234	8	5	50.5351	1.6853e-08	5.71992e-08	4.44972	1	F_Aged_D7	F_Aged_BL	186662	Myomesin-1	Myom1	GO:0002074 extraocular skeletal muscle development;GO:0010737 protein kinase A signaling;GO:0045214 sarcomere organization
P04247	14	11	80.2316	1.70216e-08	5.71992e-08	13.582	1	F_Aged_D7	F_Aged_BL	17126.7	Myoglobin	Mb	GO:0015671 oxygen transport;GO:0019430 removal of superoxide radicals;GO:0043353 enucleate erythrocyte differentiation
Q9R0Y5	10	9	76.9835	2.64928e-08	7.98152e-08	4.81649	1	F_Aged_D7	F_Aged_BL	21653.7	Adenylate kinase isoenzyme 1	Ak1	GO:0046103 inosine biosynthetic process;GO:0006172 ADP biosynthetic process;GO:0009136 purine nucleoside diphosphate biosynthetic process
P13412	6	4	59.3894	2.86192e-08	7.98152e-08	13.2625	1	F_Aged_D7	F_Aged_BL	21528.7	Troponin I_ fast skeletal muscle	Tnni2	GO:0003009 skeletal muscle contraction;GO:0050881 musculoskeletal movement;GO:0050879 multicellular organismal movement
Q9WUB3	49	33	394.54	2.88215e-08	7.98152e-08	2.95925	1	F_Aged_D7	F_Aged_BL	97742.7	Glycogen phosphorylase_ muscle form	Pygm	GO:0005980 glycogen catabolic process;GO:0009251 glucan catabolic process;GO:0000272 polysaccharide catabolic process
P07310	64	51	406.075	3.00856e-08	7.98152e-08	22.0117	1	F_Aged_D7	F_Aged_BL	43273.2	Creatine kinase M-type	Ckm	GO:0006599 phosphagen metabolic process;GO:0006603 phosphocreatine metabolic process;GO:0042396 phosphagen biosynthetic process
P16858	36	28	345.193	3.24678e-08	8.11385e-08	4.90758	1	F_Aged_D7	F_Aged_BL	36095.2	Glyceraldehyde-3-phosphate dehydrogenase	Gapdh	GO:0035606 peptidyl-cysteine S-trans-nitrosylation;GO:0018119 peptidyl-cysteine S-nitrosylation;GO:0017014 protein nitrosylation
O70250	18	13	147.053	3.38038e-08	8.11385e-08	2.93571	1	F_Aged_D7	F_Aged_BL	28998.2	Phosphoglycerate mutase 2	Pgam2	GO:0046689 response to mercury ion;GO:0006735 NADH regeneration;GO:0061621 canonical glycolysis
P09671	1	1	5.8383	3.67134e-08	8.41169e-08	411.823	1	F_Aged_D7	F_Aged_BL	24831.1	Superoxide dismutase [Mn]_ mitochondrial	Sod2	GO:0003069 acetylcholine-mediated vasodilation involved in regulation of systemic arterial blood pressure;GO:0048773 erythrophore differentiation;GO:1905917 positive regulation of cell differentiation involved in phenotypic switching
P68134	33	8	397.624	4.91563e-08	1.01642e-07	2.45362	1	F_Aged_D7	F_Aged_BL	42393.3	Actin_ alpha skeletal muscle	Acta1	GO:0043503 skeletal muscle fiber adaptation;GO:0090131 mesenchyme migration;GO:0030240 skeletal muscle thin filament assembly
O09165	8	7	67.4917	5.43507e-08	1.03795e-07	4.0524	1	F_Aged_D7	F_Aged_BL	46378	Calsequestrin-1	Casq1	GO:0014809 regulation of skeletal muscle contraction by regulation of release of sequestered calcium ion;GO:0014722 regulation of skeletal muscle contraction by calcium ion signaling;GO:1901341 positive regulation of store-operated calcium channel activity
Q9JKS4	10	10	80.6583	5.57058e-08	1.03795e-07	4.26085	1	F_Aged_D7	F_Aged_BL	77629.6	LIM domain-binding protein 3	Ldb3	GO:0045214 sarcomere organization;GO:0030239 myofibril assembly;GO:0031032 actomyosin structure organization
Q64518	15	4	142.68	6.12421e-08	1.06447e-07	3.12938	1	F_Aged_D7	F_Aged_BL	110955	Sarcoplasmic/endoplasmic reticulum calcium ATPase 3	Atp2a3	GO:1903515 calcium ion transport from cytosol to endoplasmic reticulum;GO:0046967 cytosol to endoplasmic reticulum transport;GO:1900121 negative regulation of receptor binding
P32848	18	14	136.157	8.4674e-08	1.29335e-07	6.57213	1	F_Aged_D7	F_Aged_BL	11930.5	Parvalbumin alpha	Pvalb	GO:0098977 inhibitory chemical synaptic transmission;GO:0098976 excitatory chemical synaptic transmission;GO:0007268 chemical synaptic transmission
P21550	48	32	427	9.19518e-08	1.36321e-07	2.25003	1	F_Aged_D7	F_Aged_BL	47367.1	Beta-enolase	Eno3	GO:0006735 NADH regeneration;GO:0061621 canonical glycolysis;GO:0061718 glucose catabolic process to pyruvate
Q8K1Z0	1	1	6.5288	1.11622e-07	1.57472e-07	5.84899	1	F_Aged_D7	F_Aged_BL	35253.7	Ubiquinone biosynthesis protein COQ9_ mitochondrial	Coq9	GO:0006744 ubiquinone biosynthetic process;GO:1901663 quinone biosynthetic process;GO:0006743 ubiquinone metabolic process
P58771	19	6	154.863	1.83094e-07	2.32082e-07	2.71776	1	F_Aged_D7	F_Aged_BL	32737.6	Tropomyosin alpha-1 chain	Tpm1	GO:0003065 positive regulation of heart rate by epinephrine;GO:0001996 positive regulation of heart rate by epinephrine-norepinephrine;GO:0003062 regulation of heart rate by chemical signal
P06151	30	17	204.303	2.24679e-07	2.63899e-07	2.37973	1	F_Aged_D7	F_Aged_BL	36840.8	L-lactate dehydrogenase A chain	Ldha	GO:0019659 glucose catabolic process to lactate;GO:0019660 glycolytic fermentation;GO:0019661 glucose catabolic process to lactate via pyruvate
P52480	44	36	377.598	2.48573e-07	2.78435e-07	2.30111	1	F_Aged_D7	F_Aged_BL	58415.3	Pyruvate kinase PKM	Pkm	GO:0042866 pyruvate biosynthetic process;GO:2000767 positive regulation of cytoplasmic translation;GO:0006735 NADH regeneration
Q91Y97	5	2	39.9869	2.68103e-07	2.93781e-07	6.15539	1	F_Aged_D7	F_Aged_BL	39963.3	Fructose-bisphosphate aldolase B	Aldob	GO:1905856 negative regulation of pentose-phosphate shunt;GO:0061624 fructose catabolic process to hydroxyacetone phosphate and glyceraldehyde-3-phosphate;GO:0061625 glycolytic process through fructose-1-phosphate
Q60932	10	7	69.2563	3.0175e-07	3.16875e-07	1.71143	1	F_Aged_D7	F_Aged_BL	32522.6	Voltage-dependent anion-selective channel protein 1	Vdac1	GO:0110099 negative regulation of calcium import into the mitochondrion;GO:0110097 regulation of calcium import into the mitochondrion;GO:0006086 acetyl-CoA biosynthetic process from pyruvate
P63268	25	1	313.708	3.28003e-07	3.37414e-07	1.85591	1	F_Aged_D7	F_Aged_BL	42276.2	Actin_ gamma-enteric smooth muscle	Actg2	GO:0090131 mesenchyme migration;GO:0090130 tissue migration;GO:0072132 mesenchyme morphogenesis
P01898	5	2	35.3681	4.73238e-07	4.25963e-07	2.93841	1	F_Aged_D7	F_Aged_BL	37479.2	H-2 class I histocompatibility antigen_ Q10 alpha chain	H2-Q10	GO:0002486 antigen processing and presentation of endogenous peptide antigen via MHC class I via ER pathway, TAP-independent;GO:0002476 antigen processing and presentation of endogenous peptide antigen via MHC class Ib;GO:0002484 antigen processing and presentation of endogenous peptide antigen via MHC class I via ER pathway
P09411	33	23	247.654	6.13273e-07	4.98275e-07	3.50125	1	F_Aged_D7	F_Aged_BL	44949.8	Phosphoglycerate kinase 1	Pgk1	GO:0031639 plasminogen activation;GO:0046166 glyceraldehyde-3-phosphate biosynthetic process;GO:0006735 NADH regeneration
Q5EBG6	2	2	14.6779	8.14502e-07	6.12771e-07	6.80126	1	F_Aged_D7	F_Aged_BL	17578	Heat shock protein beta-6	Hspb6	GO:0042026 protein refolding;GO:0010667 negative regulation of cardiac muscle cell apoptotic process;GO:0010664 negative regulation of striated muscle cell apoptotic process
O08539	3	2	17.6137	8.41227e-07	6.23571e-07	2.59832	1	F_Aged_D7	F_Aged_BL	64698.4	Myc box-dependent-interacting protein 1	Bin1	GO:1903946 negative regulation of ventricular cardiac muscle cell action potential;GO:1902960 negative regulation of aspartic-type endopeptidase activity involved in amyloid precursor protein catabolic process;GO:1905246 negative regulation of aspartic-type peptidase activity
P47857	17	12	125.157	1.01678e-06	7.42781e-07	2.37755	1	F_Aged_D7	F_Aged_BL	86124.2	ATP-dependent 6-phosphofructokinase_ muscle type	Pfkm	GO:0093001 glycolysis from storage polysaccharide through glucose-1-phosphate;GO:0061622 glycolytic process through glucose-1-phosphate;GO:0030388 fructose 1,6-bisphosphate metabolic process
P28740	3	3	23.8512	1.40562e-06	9.44684e-07	9.04766	1	F_Aged_D7	F_Aged_BL	80440.8	Kinesin-like protein KIF2A	Kif2a	GO:0098935 dendritic transport;GO:0090307 mitotic spindle assembly;GO:0008088 axo-dendritic transport
O55143	34	9	335.557	1.45315e-06	9.56005e-07	3.5843	1	F_Aged_D7	F_Aged_BL	116512	Sarcoplasmic/endoplasmic reticulum calcium ATPase 2	Atp2a2	GO:1903515 calcium ion transport from cytosol to endoplasmic reticulum;GO:0032470 positive regulation of endoplasmic reticulum calcium ion concentration;GO:1990036 calcium ion import into sarcoplasmic reticulum
P09041	8	2	72.9638	2.43618e-06	1.46188e-06	3.67969	1	F_Aged_D7	F_Aged_BL	45252.3	Phosphoglycerate kinase 2	Pgk2	GO:0006094 gluconeogenesis;GO:0006096 glycolytic process;GO:0019319 hexose biosynthetic process
Q5SX39	107	22	822.912	2.48556e-06	1.47397e-06	2.95537	1	F_Aged_D7	F_Aged_BL	223772	Myosin-4	Myh4	GO:0014850 response to muscle activity;GO:0014823 response to activity;GO:0006936 muscle contraction
P17751	23	18	140.773	2.56094e-06	1.50101e-06	2.94565	1	F_Aged_D7	F_Aged_BL	27054.8	Triosephosphate isomerase	Tpi1	GO:0019242 methylglyoxal biosynthetic process;GO:0019563 glycerol catabolic process;GO:0019405 alditol catabolic process
P31938	2	1	16.1438	2.84877e-06	1.63176e-06	11.8921	1	F_Aged_D7	F_Aged_BL	43816.3	Dual specificity mitogen-activated protein kinase kinase 1	Map2k1	GO:1903226 positive regulation of endodermal cell differentiation;GO:0090170 regulation of Golgi inheritance;GO:0060502 epithelial cell proliferation involved in lung morphogenesis
P08249	20	13	167.829	3.92131e-06	2.08195e-06	1.64027	1	F_Aged_D7	F_Aged_BL	36067.7	Malate dehydrogenase_ mitochondrial	Mdh2	GO:0006108 malate metabolic process;GO:0043490 malate-aspartate shuttle;GO:0046166 glyceraldehyde-3-phosphate biosynthetic process
Q60969	1	1	5.6938	4.05484e-06	2.12904e-06	3.7259	1	F_Aged_D7	F_Aged_BL	25601.4	Serine/threonine/tyrosine-interacting protein	Styx	GO:0062025 regulation of SCF-dependent proteasomal ubiquitin-dependent protein catabolic process;GO:0062026 negative regulation of SCF-dependent proteasomal ubiquitin-dependent catabolic process;GO:0032435 negative regulation of proteasomal ubiquitin-dependent protein catabolic process
Q6P8J7	13	9	105.792	5.8742e-06	2.84778e-06	2.32351	1	F_Aged_D7	F_Aged_BL	47929.6	Creatine kinase S-type_ mitochondrial	Ckmt2	GO:0006599 phosphagen metabolic process;GO:0006603 phosphocreatine metabolic process;GO:0042396 phosphagen biosynthetic process
Q9WVA4	4	3	25.2356	6.98781e-06	3.32289e-06	2.49917	1	F_Aged_D7	F_Aged_BL	22566.6	Transgelin-2	Tagln2	GO:0007015 actin filament organization;GO:0030036 actin cytoskeleton organization;GO:0030029 actin filament-based process
P70441	2	1	11.7349	7.71529e-06	3.60089e-06	8.29686	1	F_Aged_D7	F_Aged_BL	38885.3	Na(+)/H(+) exchange regulatory cofactor NHE-RF1	Slc9a3r1	GO:0032416 negative regulation of sodium:proton antiporter activity;GO:0097291 renal phosphate ion absorption;GO:1903402 regulation of renal phosphate excretion
Q9DBJ1	12	7	74.9186	1.5281e-05	6.52758e-06	1.579	1	F_Aged_D7	F_Aged_BL	28946.1	Phosphoglycerate mutase 1	Pgam1	GO:0046166 glyceraldehyde-3-phosphate biosynthetic process;GO:0019682 glyceraldehyde-3-phosphate metabolic process;GO:0046184 aldehyde biosynthetic process
Q99LX0	9	5	69.4213	1.85498e-05	7.36237e-06	1.75264	1	F_Aged_D7	F_Aged_BL	20249.5	Parkinson disease protein 7 homolog	Park7	GO:0036471 cellular response to glyoxal;GO:0036526 peptidyl-cysteine deglycation;GO:0036527 peptidyl-arginine deglycation
Q9WUZ7	3	3	18.0445	3.18195e-05	1.09856e-05	2.03297	1	F_Aged_D7	F_Aged_BL	23159.5	SH3 domain-binding glutamic acid-rich protein	Sh3bgr	GO:0008150 biological_process
P09542	10	2	63.964	3.26048e-05	1.11801e-05	1.78908	1	F_Aged_D7	F_Aged_BL	22535.7	Myosin light chain 3	Myl3	GO:0002026 regulation of the force of heart contraction;GO:0055010 ventricular cardiac muscle tissue morphogenesis;GO:0003229 ventricular cardiac muscle tissue development
P97457	34	27	274.656	3.40242e-05	1.13586e-05	2.37479	1	F_Aged_D7	F_Aged_BL	19069.6	Myosin regulatory light chain 2_ skeletal muscle isoform	Mylpf	GO:0007519 skeletal muscle tissue development;GO:0060538 skeletal muscle organ development;GO:0006936 muscle contraction
Q60605	7	4	58.0749	4.46112e-05	1.35846e-05	1.50243	1	F_Aged_D7	F_Aged_BL	17101.2	Myosin light polypeptide 6	Myl6	GO:0030049 muscle filament sliding;GO:0033275 actin-myosin filament sliding;GO:0070252 actin-mediated cell contraction
Q91WP6	5	1	54.0608	4.47377e-05	1.35846e-05	1.53678	1	F_Aged_D7	F_Aged_BL	46889.2	Serine protease inhibitor A3N	Serpina3n	GO:0006953 acute-phase response;GO:0002526 acute inflammatory response;GO:0043434 response to peptide hormone
Q921I1	91	66	678.148	6.66409e-05	1.88713e-05	1.66146	1	F_Aged_D7	F_Aged_BL	78890.9	Serotransferrin	Tf	GO:0002541 activation of plasma proteins involved in acute inflammatory response;GO:0010641 positive regulation of platelet-derived growth factor receptor signaling pathway;GO:0010640 regulation of platelet-derived growth factor receptor signaling pathway
Q5XKE0	44	35	296.981	6.70403e-05	1.88784e-05	1.92064	1	F_Aged_D7	F_Aged_BL	128208	Myosin-binding protein C_ fast-type	Mybpc2	GO:0045214 sarcomere organization;GO:0030239 myofibril assembly;GO:0031032 actomyosin structure organization
Q91VD9	2	1	11.5206	0.000137239	3.52942e-05	1.5863	1	F_Aged_D7	F_Aged_BL	80803.5	NADH-ubiquinone oxidoreductase 75 kDa subunit_ mitochondrial	Ndufs1	GO:0006120 mitochondrial electron transport, NADH to ubiquinone;GO:0019646 aerobic electron transport chain;GO:0042776 proton motive force-driven mitochondrial ATP synthesis
P04370	1	1	5.0222	0.000181543	4.39945e-05	1.65067	0.999998	F_Aged_D7	F_Aged_BL	27167.7	Myelin basic protein	Mbp	GO:1904685 positive regulation of metalloendopeptidase activity;GO:1904683 regulation of metalloendopeptidase activity;GO:1905050 positive regulation of metallopeptidase activity
P05063	9	3	87.6065	0.000247823	5.73016e-05	2.56745	0.99999	F_Aged_D7	F_Aged_BL	39794.1	Fructose-bisphosphate aldolase C	Aldoc	GO:0030388 fructose 1,6-bisphosphate metabolic process;GO:0006094 gluconeogenesis;GO:0006096 glycolytic process
Q9JK37	3	2	25.2702	0.000267037	6.09061e-05	2.03759	0.999986	F_Aged_D7	F_Aged_BL	31457.4	Myozenin-1	Myoz1	GO:0043417 negative regulation of skeletal muscle tissue regeneration;GO:0043503 skeletal muscle fiber adaptation;GO:0043416 regulation of skeletal muscle tissue regeneration
P06728	27	20	164.514	0.000357984	7.8797e-05	1.89847	0.999948	F_Aged_D7	F_Aged_BL	45029.1	Apolipoprotein A-IV	Apoa4	GO:0006982 response to lipid hydroperoxide;GO:0034444 regulation of plasma lipoprotein oxidation;GO:0034445 negative regulation of plasma lipoprotein oxidation
P01867	12	7	58.7609	0.00038781	8.31826e-05	1.50714	0.999928	F_Aged_D7	F_Aged_BL	45000.8	Ig gamma-2B chain C region	Igh-3	GO:0001812 positive regulation of type I hypersensitivity;GO:0001796 regulation of type IIa hypersensitivity;GO:0001798 positive regulation of type IIa hypersensitivity
P16627	18	5	112.416	0.000692766	0.000135873	2.15546	0.999395	F_Aged_D7	F_Aged_BL	71036.6	Heat shock 70 kDa protein 1-like	Hspa1l	GO:1903955 positive regulation of protein targeting to mitochondrion;GO:1903749 positive regulation of establishment of protein localization to mitochondrion;GO:0042026 protein refolding
P42125	2	2	10.7907	0.00113889	0.000211833	1.5663	0.997343	F_Aged_D7	F_Aged_BL	32535.7	Enoyl-CoA delta isomerase 1_ mitochondrial	Eci1	GO:0006635 fatty acid beta-oxidation;GO:0019395 fatty acid oxidation;GO:0009062 fatty acid catabolic process
P05201	7	6	48.4637	0.00411212	0.000658016	3.70519	0.959916	F_Aged_D7	F_Aged_BL	46532.8	Aspartate aminotransferase_ cytoplasmic	Got1	GO:0019550 glutamate catabolic process to aspartate;GO:0006532 aspartate biosynthetic process;GO:0006533 aspartate catabolic process
P45376	15	8	84.7932	0.00813586	0.0012133	1.60504	0.895862	F_Aged_D7	F_Aged_BL	36074.5	Aldo-keto reductase family 1 member B1	Akr1b1	GO:0006061 sorbitol biosynthetic process;GO:0019406 hexitol biosynthetic process;GO:0006060 sorbitol metabolic process
Q9JII6	1	1	6.0673	0.0162343	0.00223581	1.69936	0.786508	F_Aged_D7	F_Aged_BL	36815.1	Aldo-keto reductase family 1 member A1	Akr1a1	GO:0006064 glucuronate catabolic process;GO:0019640 D-glucuronate catabolic process to D-xylulose 5-phosphate;GO:0042839 D-glucuronate metabolic process
P28474	3	2	16.5442	0.0309383	0.00406113	1.92328	0.649973	F_Aged_D7	F_Aged_BL	40346.2	Alcohol dehydrogenase class-3	Adh5	GO:0046294 formaldehyde catabolic process;GO:0010430 fatty acid omega-oxidation;GO:0046292 formaldehyde metabolic process
Q64467	10	3	69.909	0.0372757	0.00481772	2.49641	0.606561	F_Aged_D7	F_Aged_BL	48398.4	Glyceraldehyde-3-phosphate dehydrogenase_ testis-specific	Gapdhs	GO:0030813 positive regulation of nucleotide catabolic process;GO:0033123 positive regulation of purine nucleotide catabolic process;GO:0045821 positive regulation of glycolytic process
Q8BH61	10	6	57.0072	0.0380598	0.00489398	1.62148	0.601646	F_Aged_D7	F_Aged_BL	83720.7	Coagulation factor XIII A chain	F13a1	GO:0072378 blood coagulation, fibrin clot formation;GO:0072376 protein activation cascade;GO:0018149 peptide cross-linking
P01863	5	2	45.8833	0.0419404	0.00535201	1.6038	0.578593	F_Aged_D7	F_Aged_BL	36959.8	Ig gamma-2A chain C region_ A allele	Ighg	GO:0006958 complement activation, classical pathway;GO:0002455 humoral immune response mediated by circulating immunoglobulin;GO:0006956 complement activation
P13020	17	12	137.065	5.23782e-09	2.40015e-08	4.00086	1	F_Aged_BL	F_Aged_D7	86340.9	Gelsolin	Gsn	GO:1903906 regulation of plasma membrane raft polarization;GO:1903921 regulation of protein processing in phagocytic vesicle;GO:1903923 positive regulation of protein processing in phagocytic vesicle
P23953	17	9	117.606	1.63793e-08	5.71992e-08	1.72103	1	F_Aged_BL	F_Aged_D7	61341	Carboxylesterase 1C	Ces1c	GO:0120188 regulation of bile acid secretion;GO:0010887 negative regulation of cholesterol storage;GO:0070857 regulation of bile acid biosynthetic process
P00924	67	43	404.171	4.55081e-08	9.97338e-08	1.87999	1	F_Aged_BL	F_Aged_D7	46873.2	Enolase 1	ENO1	GO:0010756 positive regulation of plasminogen activation;GO:1903298 negative regulation of hypoxia-induced intrinsic apoptotic signaling pathway;GO:1903297 regulation of hypoxia-induced intrinsic apoptotic signaling pathway
Q9D1G1	7	3	53.7143	5.0412e-08	1.01642e-07	1.73308	1	F_Aged_BL	F_Aged_D7	22358.3	Ras-related protein Rab-1B	Rab1b	GO:1903020 positive regulation of glycoprotein metabolic process;GO:0019068 virion assembly;GO:2000785 regulation of autophagosome assembly
P62484	1	1	12.915	5.76569e-08	1.03795e-07	4.77154	1	F_Aged_BL	F_Aged_D7	49444.3	Abl interactor 2	Abi2	GO:0045186 zonula adherens assembly;GO:0070309 lens fiber cell morphogenesis;GO:2000601 positive regulation of Arp2/3 complex-mediated actin nucleation
P07724	168	152	846.305	7.22008e-08	1.21311e-07	2.06324	1	F_Aged_BL	F_Aged_D7	70745.6	Albumin	Alb	GO:0072732 cellular response to calcium ion starvation;GO:0051902 negative regulation of mitochondrial depolarization;GO:0046010 positive regulation of circadian sleep/wake cycle, non-REM sleep
P40142	27	25	159.194	8.11433e-08	1.29335e-07	1.54429	1	F_Aged_BL	F_Aged_D7	68314.9	Transketolase	Tkt	GO:0009052 pentose-phosphate shunt, non-oxidative branch;GO:0051167 xylulose 5-phosphate metabolic process;GO:1901159 xylulose 5-phosphate biosynthetic process
P50396	4	2	22.9082	8.39778e-08	1.29335e-07	2.70249	1	F_Aged_BL	F_Aged_D7	51092	Rab GDP dissociation inhibitor alpha	Gdi1	GO:0034123 positive regulation of toll-like receptor signaling pathway;GO:0090315 negative regulation of protein targeting to membrane;GO:0032482 Rab protein signal transduction
P63260	68	41	361.446	1.12467e-07	1.57472e-07	2.8283	1	F_Aged_BL	F_Aged_D7	42135.1	Actin_ cytoplasmic 2	Actg1	GO:0150111 regulation of transepithelial transport;GO:1902396 protein localization to bicellular tight junction;GO:0150105 protein localization to cell-cell junction
P20152	45	32	363.108	1.39408e-07	1.89919e-07	1.90108	1	F_Aged_BL	F_Aged_D7	53744.8	Vimentin	Vim	GO:0071225 cellular response to muramyl dipeptide;GO:1900147 regulation of Schwann cell migration;GO:0060020 Bergmann glial cell differentiation
Q80X19	17	13	110.897	1.5586e-07	2.06744e-07	1.66065	1	F_Aged_BL	F_Aged_D7	194211	Collagen alpha-1(XIV) chain	Col14a1	GO:0061050 regulation of cell growth involved in cardiac muscle cell development;GO:0048873 homeostasis of number of cells within a tissue;GO:0030199 collagen fibril organization
Q19LI2	10	6	64.8145	1.84171e-07	2.32082e-07	1.85529	1	F_Aged_BL	F_Aged_D7	57238.5	Alpha-1B-glycoprotein	A1bg	GO:0060396 growth hormone receptor signaling pathway;GO:0071378 cellular response to growth hormone stimulus;GO:0060416 response to growth hormone
E9PV24	19	14	119.971	2.27738e-07	2.63899e-07	1.8599	1	F_Aged_BL	F_Aged_D7	88170.7	Fibrinogen alpha chain	Fga	GO:0072377 blood coagulation, common pathway;GO:0043152 induction of bacterial agglutination;GO:0031639 plasminogen activation
P48036	20	13	130.395	2.30362e-07	2.63899e-07	1.96271	1	F_Aged_BL	F_Aged_D7	35809.5	Annexin A5	Anxa5	GO:1902721 negative regulation of prolactin secretion;GO:0097211 cellular response to gonadotropin-releasing hormone;GO:0097210 response to gonadotropin-releasing hormone
P27661	7	4	24.4534	2.80102e-07	3.004e-07	2.78389	1	F_Aged_BL	F_Aged_D7	15142.6	Histone H2AX	H2ax	GO:1990166 protein localization to site of double-strand break;GO:0071480 cellular response to gamma radiation;GO:0090398 cellular senescence
Q61147	18	14	105.286	3.39973e-07	3.42732e-07	1.68169	1	F_Aged_BL	F_Aged_D7	121950	Ceruloplasmin	Cp	GO:0006878 intracellular copper ion homeostasis;GO:0055070 copper ion homeostasis;GO:0046688 response to copper ion
P63101	14	8	112.212	4.354e-07	4.24157e-07	1.79671	1	F_Aged_BL	F_Aged_D7	27942.3	14-3-3 protein zeta/delta	Ywhaz	GO:0008039 synaptic target recognition;GO:0090168 Golgi reassembly;GO:0002349 histamine production involved in inflammatory response
Q91X72	27	17	225.812	4.46258e-07	4.24157e-07	1.68201	1	F_Aged_BL	F_Aged_D7	52059.1	Hemopexin	Hpx	GO:0015886 heme transport;GO:0060332 positive regulation of response to type II interferon;GO:0060335 positive regulation of type II interferon-mediated signaling pathway
Q61553	4	3	22.6739	4.5013e-07	4.24157e-07	1.69646	1	F_Aged_BL	F_Aged_D7	55249.4	Fascin	Fscn1	GO:0030035 microspike assembly;GO:0030046 parallel actin filament bundle assembly;GO:0032534 regulation of microvillus assembly
Q91XV3	6	5	39.4861	4.54401e-07	4.24157e-07	2.0846	1	F_Aged_BL	F_Aged_D7	22086.6	Brain acid soluble protein 1	Basp1	GO:0061318 renal filtration cell differentiation;GO:0072112 podocyte differentiation;GO:0072311 glomerular epithelial cell differentiation
P21956	12	5	67.8925	4.66464e-07	4.25963e-07	1.87508	1	F_Aged_BL	F_Aged_D7	52381.6	Lactadherin	Mfge8	GO:0043277 apoptotic cell clearance;GO:0006909 phagocytosis;GO:0007338 single fertilization
Q8BH64	36	27	252.729	5.03888e-07	4.45595e-07	1.83176	1	F_Aged_BL	F_Aged_D7	61345.7	EH domain-containing protein 2	Ehd2	GO:2001137 positive regulation of endocytic recycling;GO:0097320 plasma membrane tubulation;GO:1901741 positive regulation of myoblast fusion
P02088	33	19	163.968	5.20615e-07	4.52449e-07	1.83822	1	F_Aged_BL	F_Aged_D7	15954.3	Hemoglobin subunit beta-1	Hbb-b1	GO:0010999 regulation of eIF2 alpha phosphorylation by heme;GO:0030185 nitric oxide transport;GO:0015671 oxygen transport
O08677	14	8	94.7261	5.69839e-07	4.7872e-07	1.58062	1	F_Aged_BL	F_Aged_D7	74185.7	Kininogen-1	Kng1	GO:0030195 negative regulation of blood coagulation;GO:1900047 negative regulation of hemostasis;GO:0050819 negative regulation of coagulation
Q01853	33	18	209.14	6.22771e-07	4.98275e-07	1.77129	1	F_Aged_BL	F_Aged_D7	90006.3	Transitional endoplasmic reticulum ATPase	Vcp	GO:0042728 flavin-containing compound catabolic process;GO:0072389 flavin adenine dinucleotide catabolic process;GO:1903007 positive regulation of Lys63-specific deubiquitinase activity
P24527	3	2	14.8094	6.73172e-07	5.23667e-07	1.7507	1	F_Aged_BL	F_Aged_D7	69678.3	Leukotriene A-4 hydrolase	Lta4h	GO:0060509 type I pneumocyte differentiation;GO:0019370 leukotriene biosynthetic process;GO:0043171 peptide catabolic process
Q8VCM7	16	13	117.479	6.75286e-07	5.23667e-07	2.61147	1	F_Aged_BL	F_Aged_D7	50075.8	Fibrinogen gamma chain	Fgg	GO:0031639 plasminogen activation;GO:0034116 positive regulation of heterotypic cell-cell adhesion;GO:0042730 fibrinolysis
P02104	4	2	26.68	7.86075e-07	6.00345e-07	2.06762	1	F_Aged_BL	F_Aged_D7	16193.7	Hemoglobin subunit epsilon-Y2	Hbb-y	GO:0015671 oxygen transport;GO:0015670 carbon dioxide transport;GO:0015669 gas transport
Q99MR8	5	3	32.8456	1.13786e-06	8.19356e-07	1.76447	1	F_Aged_BL	F_Aged_D7	79743.2	Methylcrotonoyl-CoA carboxylase subunit alpha_ mitochondrial	Mccc1	GO:0006552 L-leucine catabolic process;GO:0006551 L-leucine metabolic process;GO:0009080 pyruvate family amino acid catabolic process
Q68FD5	36	26	211.878	1.15511e-06	8.20058e-07	1.7375	1	F_Aged_BL	F_Aged_D7	193325	Clathrin heavy chain 1	Cltc	GO:1900126 negative regulation of hyaluronan biosynthetic process;GO:0150093 amyloid-beta clearance by transcytosis;GO:0072318 clathrin coat disassembly
Q9WV32	2	1	10.8852	1.21193e-06	8.48451e-07	2.50383	1	F_Aged_BL	F_Aged_D7	41862.3	Actin-related protein 2/3 complex subunit 1B	Arpc1b	GO:0034314 Arp2/3 complex-mediated actin nucleation;GO:0045010 actin nucleation;GO:0007015 actin filament organization
P62806	15	12	66.8089	1.26489e-06	8.73396e-07	2.76681	1	F_Aged_BL	F_Aged_D7	11367.4	Histone H4	H4c1
P07356	16	13	135.97	1.33864e-06	9.11831e-07	1.66187	1	F_Aged_BL	F_Aged_D7	38961.4	Annexin A2	Anxa2	GO:1905597 positive regulation of low-density lipoprotein particle receptor binding;GO:0032804 negative regulation of low-density lipoprotein particle receptor catabolic process;GO:1905595 regulation of low-density lipoprotein particle receptor binding
Q8C0L0	2	2	17.5141	1.46039e-06	9.56005e-07	3.14549	1	F_Aged_BL	F_Aged_D7	37530.6	Thioredoxin-related transmembrane protein 4	Tmx4
P21614	23	12	155.793	1.58426e-06	1.02379e-06	2.40686	1	F_Aged_BL	F_Aged_D7	55197.2	Vitamin D-binding protein	Gc	GO:0042359 vitamin D metabolic process;GO:0035461 vitamin transmembrane transport;GO:0006775 fat-soluble vitamin metabolic process
P0CG50	7	5	42.6416	1.67509e-06	1.05651e-06	1.56256	1	F_Aged_BL	F_Aged_D7	82664.3	Polyubiquitin-C	Ubc	GO:0019941 modification-dependent protein catabolic process;GO:0016567 protein ubiquitination;GO:0043632 modification-dependent macromolecule catabolic process
O89053	9	6	62.9509	1.76657e-06	1.09933e-06	2.14151	1	F_Aged_BL	F_Aged_D7	51673.6	Coronin-1A	Coro1a	GO:0032796 uropod organization;GO:0072679 thymocyte migration;GO:0061502 early endosome to recycling endosome transport
P40936	2	2	11.6734	1.96856e-06	1.21008e-06	1.66151	1	F_Aged_BL	F_Aged_D7	30087.1	Indolethylamine N-methyltransferase	Inmt	GO:0009308 amine metabolic process;GO:0032259 methylation;GO:0009636 response to toxic substance
C0HKE1	5	2	48.5059	2.34329e-06	1.42308e-06	2.29992	1	F_Aged_BL	F_Aged_D7	14135.5	Histone H2A type 1-B	H2ac4	GO:0061644 protein localization to CENP-A containing chromatin;GO:0071459 protein localization to chromosome, centromeric region;GO:0071168 protein localization to chromatin
P01942	21	16	98.1191	2.74657e-06	1.5913e-06	2.26596	1	F_Aged_BL	F_Aged_D7	15142.2	Hemoglobin subunit alpha	Hba
Q99MN9	3	2	15.5438	2.94156e-06	1.66597e-06	1.53647	1	F_Aged_BL	F_Aged_D7	59036.4	Propionyl-CoA carboxylase beta chain_ mitochondrial	Pccb
P07309	5	4	33.0212	3.6134e-06	1.97975e-06	1.61003	1	F_Aged_BL	F_Aged_D7	15890	Transthyretin	Ttr	GO:0003105 negative regulation of glomerular filtration;GO:0007603 phototransduction, visible light;GO:0009584 detection of visible light
P26687	2	1	12.1927	3.82308e-06	2.0721e-06	4.38776	1	F_Aged_BL	F_Aged_D7	21255.4	Twist-related protein 1	Twist1	GO:2000793 cell proliferation involved in heart valve development;GO:0140049 regulation of endocardial cushion to mesenchymal transition;GO:0140051 positive regulation of endocardial cushion to mesenchymal transition
P17742	14	11	105.928	3.92385e-06	2.08195e-06	1.63652	1	F_Aged_BL	F_Aged_D7	18142.5	Peptidyl-prolyl cis-trans isomerase A	Ppia	GO:0061944 negative regulation of protein K48-linked ubiquitination;GO:0060352 cell adhesion molecule production;GO:0061945 regulation of protein K48-linked ubiquitination
P15105	11	8	57.4349	4.11288e-06	2.13725e-06	1.64351	1	F_Aged_BL	F_Aged_D7	42861.1	Glutamine synthetase	Glul	GO:0006542 glutamine biosynthetic process;GO:0019676 ammonia assimilation cycle;GO:0019740 nitrogen utilization
P56395	5	4	47.0966	4.60238e-06	2.36721e-06	1.98817	1	F_Aged_BL	F_Aged_D7	15241	Cytochrome b5	Cyb5a	GO:0006631 fatty acid metabolic process;GO:0032787 monocarboxylic acid metabolic process;GO:0019752 carboxylic acid metabolic process
P97449	6	2	32.6707	4.87869e-06	2.48399e-06	1.89674	1	F_Aged_BL	F_Aged_D7	110108	Aminopeptidase N	Anpep	GO:0002003 angiotensin maturation;GO:0002002 regulation of angiotensin levels in blood;GO:0043171 peptide catabolic process
P47738	14	5	97.6727	5.32549e-06	2.65778e-06	1.68463	1	F_Aged_BL	F_Aged_D7	57050.9	Aldehyde dehydrogenase_ mitochondrial	Aldh2	GO:0018937 nitroglycerin metabolic process;GO:0006117 acetaldehyde metabolic process;GO:1905627 regulation of serotonin biosynthetic process
Q91VS7	5	4	31.1149	5.46995e-06	2.70311e-06	1.82444	1	F_Aged_BL	F_Aged_D7	17608.7	Microsomal glutathione S-transferase 1	Mgst1	GO:0071449 cellular response to lipid hydroperoxide;GO:0006982 response to lipid hydroperoxide;GO:0071447 cellular response to hydroperoxide
Q9JI91	4	1	26.2053	5.87569e-06	2.84778e-06	1.63649	1	F_Aged_BL	F_Aged_D7	104404	Alpha-actinin-2	Actn2	GO:0051695 actin filament uncapping;GO:0030035 microspike assembly;GO:0086097 phospholipase C-activating angiotensin-activated signaling pathway
P20918	20	13	111.991	6.29043e-06	3.01976e-06	1.75015	1	F_Aged_BL	F_Aged_D7	93545.3	Plasminogen	Plg	GO:0051919 positive regulation of fibrinolysis;GO:0099183 trans-synaptic signaling by BDNF, modulating synaptic transmission;GO:0099191 trans-synaptic signaling by BDNF
Q9D0M3	2	1	9.4879	8.97572e-06	4.09894e-06	1.85243	1	F_Aged_BL	F_Aged_D7	35555.8	Cytochrome c1_ heme protein_ mitochondrial	Cyc1	GO:0006122 mitochondrial electron transport, ubiquinol to cytochrome c;GO:0033762 response to glucagon;GO:0019646 aerobic electron transport chain
Q8K129	1	1	5.7416	1.03823e-05	4.6726e-06	2.46993	1	F_Aged_BL	F_Aged_D7	9172.72	Cortexin-1	Ctxn1	GO:0008150 biological_process
Q9D8M4	7	4	17.8536	1.07912e-05	4.78392e-06	1.59699	1	F_Aged_BL	F_Aged_D7	28657.8	60S ribosomal protein L7-like 1	Rpl7l1	GO:0000463 maturation of LSU-rRNA from tricistronic rRNA transcript (SSU-rRNA, 5.8S rRNA, LSU-rRNA);GO:0000470 maturation of LSU-rRNA;GO:0001825 blastocyst formation
Q07133	4	2	12.899	1.08195e-05	4.78392e-06	1.88163	1	F_Aged_BL	F_Aged_D7	21540.4	Histone H1t	H1-6	GO:0030261 chromosome condensation;GO:0007339 binding of sperm to zona pellucida;GO:0045910 negative regulation of DNA recombination
P99024	17	3	119.555	1.46076e-05	6.34607e-06	1.51588	1	F_Aged_BL	F_Aged_D7	50127.2	Tubulin beta-5 chain	Tubb5	GO:0071895 odontoblast differentiation;GO:0060563 neuroepithelial cell differentiation;GO:0051225 spindle assembly
P15331	6	2	36.9469	1.62146e-05	6.75463e-06	2.15353	1	F_Aged_BL	F_Aged_D7	54381.7	Peripherin	Prph	GO:0045109 intermediate filament organization;GO:0045104 intermediate filament cytoskeleton organization;GO:0045103 intermediate filament-based process
P40124	9	6	54.5635	1.64581e-05	6.79989e-06	1.99306	1	F_Aged_BL	F_Aged_D7	51907.1	Adenylyl cyclase-associated protein 1	Cap1	GO:0098885 modification of postsynaptic actin cytoskeleton;GO:0099010 modification of postsynaptic structure;GO:0099563 modification of synaptic structure
P20029	26	21	186.155	1.69941e-05	6.96423e-06	1.5707	1	F_Aged_BL	F_Aged_D7	72536.2	Endoplasmic reticulum chaperone BiP	Hspa5	GO:0021577 hindbrain structural organization;GO:0021589 cerebellum structural organization;GO:1903895 negative regulation of IRE1-mediated unfolded protein response
P09055	2	2	11.4037	1.77187e-05	7.17953e-06	1.96278	1	F_Aged_BL	F_Aged_D7	91482	Integrin beta-1	Itgb1	GO:0048626 myoblast fate specification;GO:0051943 positive regulation of amino acid uptake involved in synaptic transmission;GO:0051951 positive regulation of glutamate uptake involved in transmission of nerve impulse
Q61753	7	3	44.1483	1.78043e-05	7.17953e-06	1.6649	1	F_Aged_BL	F_Aged_D7	57384	D-3-phosphoglycerate dehydrogenase	Phgdh	GO:0006564 L-serine biosynthetic process;GO:0006566 threonine metabolic process;GO:0009448 gamma-aminobutyric acid metabolic process
P08113	34	22	240.862	1.82756e-05	7.31107e-06	1.51498	1	F_Aged_BL	F_Aged_D7	92761.1	Endoplasmin	Hsp90b1	GO:0031247 actin rod assembly;GO:0030070 insulin processing;GO:0071318 cellular response to ATP
P68433	12	10	22.8195	2.02457e-05	7.91086e-06	2.1956	1	F_Aged_BL	F_Aged_D7	15518.2	Histone H3.1	H3c1
Q5DTV4	3	1	12.7909	2.22246e-05	8.42293e-06	1.70939	1	F_Aged_BL	F_Aged_D7	100456	Probable ribonuclease ZC3H12C	Zc3h12c
P68372	17	1	122.028	2.39897e-05	8.89135e-06	1.55527	1	F_Aged_BL	F_Aged_D7	50287.4	Tubulin beta-4B chain	Tubb4b	GO:0030317 flagellated sperm motility;GO:0097722 sperm motility;GO:0060294 cilium movement involved in cell motility
P61750	1	1	6.3196	2.41745e-05	8.89444e-06	1.62053	1	F_Aged_BL	F_Aged_D7	20510.7	ADP-ribosylation factor 4	Arf4	GO:0045176 apical protein localization;GO:0060996 dendritic spine development;GO:0045197 establishment or maintenance of epithelial cell apical/basal polarity
P29699	11	10	86.9106	2.51948e-05	9.13644e-06	1.59303	1	F_Aged_BL	F_Aged_D7	38124	Alpha-2-HS-glycoprotein	Ahsg	GO:0030502 negative regulation of bone mineralization;GO:0070168 negative regulation of biomineral tissue development;GO:0045780 positive regulation of bone resorption
P01660	2	1	12.2003	2.53867e-05	9.14026e-06	1.64628	1	F_Aged_BL	F_Aged_D7	12213.5	Ig kappa chain V-III region PC 3741/TEPC 111
P01896	7	2	45.3593	2.57322e-05	9.15247e-06	1.70267	1	F_Aged_BL	F_Aged_D7	20625.4	H-2 class I histocompatibility antigen_ alpha chain (Fragment)
P47753	2	2	12.0745	2.63482e-05	9.28745e-06	2.231	1	F_Aged_BL	F_Aged_D7	33110.9	F-actin-capping protein subunit alpha-1	Capza1	GO:0051016 barbed-end actin filament capping;GO:0051693 actin filament capping;GO:0030835 negative regulation of actin filament depolymerization
Q9R0H5	5	1	31.3696	3.0179e-05	1.05639e-05	1.58567	1	F_Aged_BL	F_Aged_D7	57895.8	Keratin_ type II cytoskeletal 71	Krt71	GO:0031069 hair follicle morphogenesis;GO:0048730 epidermis morphogenesis;GO:0031424 keratinization
Q9QZN3	2	1	16.5412	3.31007e-05	1.11978e-05	1.8336	1	F_Aged_BL	F_Aged_D7	37426.5	F-box only protein 8	Fbxo8	GO:0032012 regulation of ARF protein signal transduction;GO:0051056 regulation of small GTPase mediated signal transduction;GO:0006511 ubiquitin-dependent protein catabolic process
Q9QYB1	5	3	34.7609	3.4252e-05	1.13586e-05	1.57999	1	F_Aged_BL	F_Aged_D7	28957.2	Chloride intracellular channel protein 4	Clic4	GO:0061299 retina vasculature morphogenesis in camera-type eye;GO:0001886 endothelial cell morphogenesis;GO:0007035 vacuolar acidification
P01756	1	1	7.7422	3.7386e-05	1.21579e-05	1.75121	1	F_Aged_BL	F_Aged_D7	13097.5	Ig heavy chain V region MOPC 104E
P19221	8	5	49.6312	4.40007e-05	1.35846e-05	1.76781	1	F_Aged_BL	F_Aged_D7	71694.5	Prothrombin	F2	GO:0090218 positive regulation of lipid kinase activity;GO:1900738 positive regulation of phospholipase C-activating G protein-coupled receptor signaling pathway;GO:0070945 neutrophil-mediated killing of gram-negative bacterium
P08553	8	4	40.4168	4.94074e-05	1.48239e-05	1.63518	1	F_Aged_BL	F_Aged_D7	96030.3	Neurofilament medium polypeptide	Nefm	GO:0033693 neurofilament bundle assembly;GO:0045105 intermediate filament polymerization or depolymerization;GO:0031133 regulation of axon diameter
P49312	4	3	21.1075	5.293e-05	1.5694e-05	1.86806	1	F_Aged_BL	F_Aged_D7	34310.3	Heterogeneous nuclear ribonucleoprotein A1	Hnrnpa1	GO:1903936 cellular response to sodium arsenite;GO:1902075 cellular response to salt;GO:1903935 response to sodium arsenite
Q62465	6	2	27.2472	6.00352e-05	1.75938e-05	1.73016	1	F_Aged_BL	F_Aged_D7	43324.8	Synaptic vesicle membrane protein VAT-1 homolog	Vat1	GO:0010637 negative regulation of mitochondrial fusion;GO:0010635 regulation of mitochondrial fusion;GO:0010821 regulation of mitochondrion organization
O35945	5	3	27.482	6.23783e-05	1.7967e-05	1.68634	1	F_Aged_BL	F_Aged_D7	55044.1	Aldehyde dehydrogenase_ cytosolic 1	Aldh1a7	GO:0030392 fructosamine catabolic process;GO:0030389 fructosamine metabolic process;GO:0006001 fructose catabolic process
Q9QXC1	3	2	17.33	6.32135e-05	1.80019e-05	1.81902	1	F_Aged_BL	F_Aged_D7	43568.2	Fetuin-B	Fetub	GO:0007339 binding of sperm to zona pellucida;GO:0035036 sperm-egg recognition;GO:0009988 cell-cell recognition
P01868	8	6	56.6628	7.09394e-05	1.97556e-05	1.65075	1	F_Aged_BL	F_Aged_D7	36274.9	Ig gamma-1 chain C region secreted form	Ighg1	GO:0001788 antibody-dependent cellular cytotoxicity;GO:0001794 type IIa hypersensitivity;GO:0002445 type II hypersensitivity
P02089	15	8	142.586	7.15035e-05	1.98033e-05	1.64645	1	F_Aged_BL	F_Aged_D7	15992.3	Hemoglobin subunit beta-2	Hbb-b2	GO:0030185 nitric oxide transport;GO:0015671 oxygen transport;GO:0015670 carbon dioxide transport
Q01339	7	6	47.3973	9.82731e-05	2.62092e-05	1.53948	1	F_Aged_BL	F_Aged_D7	39930.5	Beta-2-glycoprotein 1	Apoh	GO:0034196 acylglycerol transport;GO:0034197 triglyceride transport;GO:0007597 blood coagulation, intrinsic pathway
Q3UMC0	6	4	34.2945	0.000101077	2.66748e-05	1.63442	1	F_Aged_BL	F_Aged_D7	97940.3	ATPase family protein 2 homolog	Spata5	GO:0042273 ribosomal large subunit biogenesis;GO:0140588 chromatin looping;GO:0042254 ribosome biogenesis
P61027	7	3	41.5088	0.000126899	3.29715e-05	1.50578	1	F_Aged_BL	F_Aged_D7	22769.1	Ras-related protein Rab-10	Rab10	GO:1903361 protein localization to basolateral plasma membrane;GO:0045196 establishment or maintenance of neuroblast polarity;GO:0045200 establishment of neuroblast polarity
P62918	2	1	11.9021	0.000131224	3.39204e-05	1.52742	1	F_Aged_BL	F_Aged_D7	28252.8	60S ribosomal protein L8	Rpl8	GO:0140236 translation at presynapse;GO:0140241 translation at synapse;GO:0140242 translation at postsynapse
Q8VCH0	1	1	5.305	0.00015896	4.02639e-05	1.64842	0.999999	F_Aged_BL	F_Aged_D7	44508.7	3-ketoacyl-CoA thiolase B_roxisomal	Acaa1b	GO:0010124 phenylacetate catabolic process;GO:0033540 fatty acid beta-oxidation using acyl-CoA oxidase;GO:0042178 xenobiotic catabolic process
Q6PEM6	2	2	16.2974	0.000164402	4.10239e-05	1.89663	0.999999	F_Aged_BL	F_Aged_D7	49671.7	GRAM domain-containing protein 2B	Gramd2b	GO:0008150 biological_process
Q9JLR9	1	1	6.5727	0.000167696	4.12334e-05	2.04249	0.999999	F_Aged_BL	F_Aged_D7	10425.2	HIG1 domain family member 1A_ mitochondrial	Higd1a	GO:0090201 negative regulation of release of cytochrome c from mitochondria;GO:0090199 regulation of release of cytochrome c from mitochondria;GO:0042149 cellular response to glucose starvation
P84096	2	1	11.4547	0.000187288	4.51695e-05	1.81569	0.999998	F_Aged_BL	F_Aged_D7	21764.7	Rho-related GTP-binding protein RhoG	Rhog	GO:0016601 Rac protein signal transduction;GO:1900027 regulation of ruffle assembly;GO:0090630 activation of GTPase activity
P43274	5	1	24.3542	0.000224675	5.26742e-05	1.6774	0.999994	F_Aged_BL	F_Aged_D7	21977.3	Histone H1.4	H1-4	GO:0030261 chromosome condensation;GO:0045910 negative regulation of DNA recombination;GO:0006334 nucleosome assembly
Q14B98	1	1	5.6903	0.000228838	5.34018e-05	2.44865	0.999993	F_Aged_BL	F_Aged_D7	28935.5	Sesquipedalian-2	Pheta2	GO:0001881 receptor recycling;GO:0043112 receptor metabolic process;GO:0007032 endosome organization
Q8BH95	3	1	16.2959	0.000266636	6.09061e-05	1.78888	0.999986	F_Aged_BL	F_Aged_D7	31873.6	Enoyl-CoA hydratase_ mitochondrial	Echs1	GO:0006635 fatty acid beta-oxidation;GO:0019395 fatty acid oxidation;GO:0009062 fatty acid catabolic process
Q93092	9	3	42.7446	0.000278819	6.30678e-05	1.76786	0.999983	F_Aged_BL	F_Aged_D7	37558.1	Transaldolase	Taldo1	GO:0009052 pentose-phosphate shunt, non-oxidative branch;GO:0006098 pentose-phosphate shunt;GO:0006002 fructose 6-phosphate metabolic process
P10853	4	2	37.0166	0.000309754	6.9393e-05	2.15017	0.999972	F_Aged_BL	F_Aged_D7	13936.2	Histone H2B type 1-F/J/L	H2bc7
P42208	2	2	11.3541	0.000356471	7.8797e-05	2.63066	0.999949	F_Aged_BL	F_Aged_D7	41753.7	Septin-2	Septin2	GO:0002036 regulation of L-glutamate import across plasma membrane;GO:0010958 regulation of amino acid import across plasma membrane;GO:1903789 regulation of amino acid transmembrane transport
Q9Z2V4	2	1	9.9449	0.000366896	7.94723e-05	2.46852	0.999942	F_Aged_BL	F_Aged_D7	70096.3	Phosphoenolpyruvate carboxykinase_ cytosolic [GTP]	Pck1	GO:0019543 propionate catabolic process;GO:0046327 glycerol biosynthetic process from pyruvate;GO:0097403 cellular response to raffinose
P24452	2	1	10.0111	0.000367359	7.94723e-05	2.26782	0.999942	F_Aged_BL	F_Aged_D7	39525.6	Macrophage-capping protein	Capg	GO:0051014 actin filament severing;GO:0051016 barbed-end actin filament capping;GO:0051693 actin filament capping
Q9D2U9	3	1	23.2564	0.000381616	8.22039e-05	2.31948	0.999932	F_Aged_BL	F_Aged_D7	13994.2	H2B.U histone 2	H2bu2
Q8BFZ3	10	1	115.505	0.000418698	8.90499e-05	1.65558	0.999902	F_Aged_BL	F_Aged_D7	42346.5	Beta-actin-like protein 2	Actbl2	GO:0007409 axonogenesis;GO:0061564 axon development;GO:0048667 cell morphogenesis involved in neuron differentiation
P62874	8	2	36.8564	0.000474338	9.9495e-05	1.65734	0.999841	F_Aged_BL	F_Aged_D7	38175.4	Guanine nucleotide-binding protein G(I)/G(S)/G(T) subunit beta-1	Gnb1	GO:0007603 phototransduction, visible light;GO:0009584 detection of visible light;GO:0010659 cardiac muscle cell apoptotic process
P10107	10	7	65.0067	0.000585576	0.00011854	1.53678	0.999657	F_Aged_BL	F_Aged_D7	39019.5	Annexin A1	Anxa1	GO:0014839 myoblast migration involved in skeletal muscle regeneration;GO:0070459 prolactin secretion;GO:0033031 positive regulation of neutrophil apoptotic process
Q925I0	2	2	23.6286	0.000603567	0.000121693	1.57361	0.999619	F_Aged_BL	F_Aged_D7	14136.8	Keratin-associated protein 19-2	Krtap19-2	GO:0008150 biological_process
Q5FWH3	2	2	10.6018	0.000861252	0.000165695	2.57099	0.998802	F_Aged_BL	F_Aged_D7	68443.4	Grainyhead-like protein 3 homolog	Grhl3	GO:0007398 ectoderm development;GO:0061029 eyelid development in camera-type eye;GO:0001736 establishment of planar polarity
Q9Z1Q5	4	3	30.2314	0.00099581	0.000188702	2.51192	0.998169	F_Aged_BL	F_Aged_D7	27355	Chloride intracellular channel protein 1	Clic1	GO:0045669 positive regulation of osteoblast differentiation;GO:0051881 regulation of mitochondrial membrane potential;GO:1902476 chloride transmembrane transport
P24472	1	1	5.3268	0.00100811	0.000190318	3.29688	0.998104	F_Aged_BL	F_Aged_D7	25563.9	Glutathione S-transferase A4	Gsta4	GO:0006749 glutathione metabolic process;GO:0006805 xenobiotic metabolic process;GO:0006575 modified amino acid metabolic process
Q61335	2	1	12.0766	0.00170737	0.000297791	1.50762	0.992701	F_Aged_BL	F_Aged_D7	28013.6	B-cell receptor-associated protein 31	Bcap31	GO:1904154 positive regulation of retrograde protein transport, ER to cytosol;GO:0070973 protein localization to endoplasmic reticulum exit site;GO:0070863 positive regulation of protein exit from endoplasmic reticulum
Q8C1B7	2	1	11.1123	0.00219816	0.000373065	2.73056	0.98731	F_Aged_BL	F_Aged_D7	50036.9	Septin-11	Septin11	GO:0061640 cytoskeleton-dependent cytokinesis;GO:0000910 cytokinesis;GO:0050807 regulation of synapse organization
P26350	9	9	40.4981	0.0025192	0.000420472	1.59562	0.983277	F_Aged_BL	F_Aged_D7	12254.1	Prothymosin alpha	Ptma	GO:0043066 negative regulation of apoptotic process;GO:0043069 negative regulation of programmed cell death;GO:0045944 positive regulation of transcription by RNA polymerase II
Q6IFX3	4	2	14.7785	0.00281527	0.000465265	1.62455	0.979289	F_Aged_BL	F_Aged_D7	51038	Keratin_ type I cytoskeletal 40	Krt40	GO:0045109 intermediate filament organization;GO:0045104 intermediate filament cytoskeleton organization;GO:0045103 intermediate filament-based process
Q9QZZ6	1	1	4.9706	0.00288127	0.000470009	1.78687	0.978371	F_Aged_BL	F_Aged_D7	24565.1	Dermatopontin	Dpt	GO:0030199 collagen fibril organization;GO:0030198 extracellular matrix organization;GO:0045229 external encapsulating structure organization
P19973	2	1	10.3916	0.00406776	0.00065299	2.0591	0.960611	F_Aged_BL	F_Aged_D7	36827.9	Lymphocyte-specific protein 1	Lsp1	GO:0098761 cellular response to interleukin-7;GO:0098760 response to interleukin-7;GO:0006935 chemotaxis
Q8R2Y2	2	2	10.5923	0.00581453	0.00089084	1.9389	0.932633	F_Aged_BL	F_Aged_D7	72515	Cell surface glycoprotein MUC18	Mcam	GO:0061042 vascular wound healing;GO:0060055 angiogenesis involved in wound healing;GO:0003094 glomerular filtration
Q60930	1	1	5.2444	0.0135315	0.00189991	1.70769	0.819585	F_Aged_BL	F_Aged_D7	32360.2	Voltage-dependent anion-selective channel protein 2	Vdac2	GO:0097345 mitochondrial outer membrane permeabilization;GO:1902110 positive regulation of mitochondrial membrane permeability involved in apoptotic process;GO:1902686 mitochondrial outer membrane permeabilization involved in programmed cell death
Q9D6P8	5	1	32.5346	0.0289612	0.00383153	1.81716	0.665047	F_Aged_BL	F_Aged_D7	16701.5	Calmodulin-like protein 3	Calml3
Q14B25	2	2	9.9431	0.0291631	0.00384814	1.95186	0.66347	F_Aged_BL	F_Aged_D7	35321.2	Serine protease 48	Prss48	GO:0006508 proteolysis;GO:0019538 protein metabolic process;GO:0043170 macromolecule metabolic process

## Sheet: PostCCI_FD7vsMD7
LIST od 134 DEPs between between F emale and Male at D7 post CCI
Accession*	Peptide count	Unique peptides	Confidence score†	Anova (p)	q Value	Max fold change	Power	Highest mean condition‡	Lowest mean condition	Mass	Description	Gene Name	Biological Process (GO)
Q91Y97	5	2	39.9869	2.28501e-10	1.06371e-08	7.95431	1	F_Aged_D7	M_Aged_D7	39963.3	Fructose-bisphosphate aldolase B	Aldob	GO:1905856 negative regulation of pentose-phosphate shunt;GO:0061624 fructose catabolic process to hydroxyacetone phosphate and glyceraldehyde-3-phosphate;GO:0061625 glycolytic process through fructose-1-phosphate
P05977	55	42	286.371	3.13121e-09	6.25224e-08	4.63118	1	F_Aged_D7	M_Aged_D7	20708.6	Myosin light chain 1/3_ skeletal muscle isoform	Myl1	GO:0060048 cardiac muscle contraction;GO:0060047 heart contraction;GO:0003015 heart process
P05201	7	6	48.4637	4.02923e-09	6.25224e-08	13.7747	1	F_Aged_D7	M_Aged_D7	46532.8	Aspartate aminotransferase_ cytoplasmic	Got1	GO:0019550 glutamate catabolic process to aspartate;GO:0006532 aspartate biosynthetic process;GO:0006533 aspartate catabolic process
Q7TQ48	18	16	134.14	7.62559e-09	8.87459e-08	2.23132	1	F_Aged_D7	M_Aged_D7	54686	Sarcalumenin	Srl	GO:0014873 response to muscle activity involved in regulation of muscle adaptation;GO:0002115 store-operated calcium entry;GO:0014874 response to stimulus involved in regulation of muscle adaptation
Q5SX39	107	22	822.912	3.95533e-08	3.06879e-07	2.08542	1	F_Aged_D7	M_Aged_D7	223772	Myosin-4	Myh4	GO:0014850 response to muscle activity;GO:0014823 response to activity;GO:0006936 muscle contraction
O70250	18	13	147.053	1.07608e-07	5.56593e-07	1.84261	1	F_Aged_D7	M_Aged_D7	28998.2	Phosphoglycerate mutase 2	Pgam2	GO:0046689 response to mercury ion;GO:0006735 NADH regeneration;GO:0061621 canonical glycolysis
P13542	74	16	529.795	2.61204e-07	1.11473e-06	1.59646	1	F_Aged_D7	M_Aged_D7	223791	Myosin-8	Myh8	GO:0030049 muscle filament sliding;GO:0033275 actin-myosin filament sliding;GO:0003009 skeletal muscle contraction
P05064	53	38	409.901	2.72145e-07	1.11473e-06	2.13812	1	F_Aged_D7	M_Aged_D7	39812.2	Fructose-bisphosphate aldolase A	Aldoa	GO:0019242 methylglyoxal biosynthetic process;GO:0009438 methylglyoxal metabolic process;GO:0030388 fructose 1,6-bisphosphate metabolic process
Q8CI94	23	7	150.731	3.113e-07	1.11473e-06	2.3157	1	F_Aged_D7	M_Aged_D7	97414.4	Glycogen phosphorylase_ brain form	Pygb	GO:0005980 glycogen catabolic process;GO:0009251 glucan catabolic process;GO:0000272 polysaccharide catabolic process
O09165	8	7	67.4917	4.08773e-07	1.14942e-06	2.08997	1	F_Aged_D7	M_Aged_D7	46378	Calsequestrin-1	Casq1	GO:0014809 regulation of skeletal muscle contraction by regulation of release of sequestered calcium ion;GO:0014722 regulation of skeletal muscle contraction by calcium ion signaling;GO:1901341 positive regulation of store-operated calcium channel activity
Q9R0Y5	10	9	76.9835	4.19753e-07	1.14942e-06	2.24319	1	F_Aged_D7	M_Aged_D7	21653.7	Adenylate kinase isoenzyme 1	Ak1	GO:0046103 inosine biosynthetic process;GO:0006172 ADP biosynthetic process;GO:0009136 purine nucleoside diphosphate biosynthetic process
P97457	34	27	274.656	4.49928e-07	1.1636e-06	2.2383	1	F_Aged_D7	M_Aged_D7	19069.6	Myosin regulatory light chain 2_ skeletal muscle isoform	Mylpf	GO:0007519 skeletal muscle tissue development;GO:0060538 skeletal muscle organ development;GO:0006936 muscle contraction
P04247	14	11	80.2316	5.22793e-07	1.21684e-06	2.00069	1	F_Aged_D7	M_Aged_D7	17126.7	Myoglobin	Mb	GO:0015671 oxygen transport;GO:0019430 removal of superoxide radicals;GO:0043353 enucleate erythrocyte differentiation
Q921I1	91	66	678.148	6.11931e-07	1.2889e-06	2.26366	1	F_Aged_D7	M_Aged_D7	78890.9	Serotransferrin	Tf
P20801	4	3	27.916	6.88844e-07	1.2889e-06	2.0264	1	F_Aged_D7	M_Aged_D7	18167.1	Troponin C_ skeletal muscle	Tnnc2	GO:0003009 skeletal muscle contraction;GO:0050881 musculoskeletal movement;GO:0050879 multicellular organismal movement
Q8VCR8	4	4	24.474	6.9219e-07	1.2889e-06	2.87251	1	F_Aged_D7	M_Aged_D7	66674.3	Myosin light chain kinase 2_ skeletal/cardiac muscle	Mylk2	GO:0031446 regulation of fast-twitch skeletal muscle fiber contraction;GO:0031448 positive regulation of fast-twitch skeletal muscle fiber contraction;GO:0032971 regulation of muscle filament sliding
O08539	3	2	17.6137	8.6227e-07	1.48667e-06	1.68601	1	F_Aged_D7	M_Aged_D7	64698.4	Myc box-dependent-interacting protein 1	Bin1	GO:1903946 negative regulation of ventricular cardiac muscle cell action potential;GO:1902960 negative regulation of aspartic-type endopeptidase activity involved in amyloid precursor protein catabolic process;GO:1905246 negative regulation of aspartic-type peptidase activity
Q8BGZ7	12	2	77.8006	9.86364e-07	1.53411e-06	2.6602	1	F_Aged_D7	M_Aged_D7	59968.7	Keratin_ type II cytoskeletal 75	Krt75	GO:0031424 keratinization;GO:0045109 intermediate filament organization;GO:0045104 intermediate filament cytoskeleton organization
Q91WP6	5	1	54.0608	1.04593e-06	1.57063e-06	2.36788	1	F_Aged_D7	M_Aged_D7	46889.2	Serine protease inhibitor A3N	Serpina3n	GO:0006953 acute-phase response;GO:0002526 acute inflammatory response;GO:0043434 response to peptide hormone
Q62234	8	5	50.5351	1.28467e-06	1.81223e-06	1.77519	1	F_Aged_D7	M_Aged_D7	186662	Myomesin-1	Myom1	GO:0002074 extraocular skeletal muscle development;GO:0010737 protein kinase A signaling;GO:0045214 sarcomere organization
Q03734	9	1	106.573	1.802e-06	2.33017e-06	1.80875	1	F_Aged_D7	M_Aged_D7	47235.4	Serine protease inhibitor A3M	Serpina3m	GO:0043434 response to peptide hormone;GO:0009725 response to hormone;GO:0034097 response to cytokine
P09411	33	23	247.654	2.61851e-06	2.90228e-06	2.12959	1	F_Aged_D7	M_Aged_D7	44949.8	Phosphoglycerate kinase 1	Pgk1	GO:0031639 plasminogen activation;GO:0046166 glyceraldehyde-3-phosphate biosynthetic process;GO:0006735 NADH regeneration
P07310	64	51	406.075	4.31994e-06	4.11589e-06	4.03019	1	F_Aged_D7	M_Aged_D7	43273.2	Creatine kinase M-type	Ckm	GO:0006599 phosphagen metabolic process;GO:0006603 phosphocreatine metabolic process;GO:0042396 phosphagen biosynthetic process
P58771	19	6	154.863	4.57501e-06	4.25948e-06	1.89154	1	F_Aged_D7	M_Aged_D7	32737.6	Tropomyosin alpha-1 chain	Tpm1	GO:0003065 positive regulation of heart rate by epinephrine;GO:0001996 positive regulation of heart rate by epinephrine-norepinephrine;GO:0003062 regulation of heart rate by chemical signal
P32848	18	14	136.157	4.81711e-06	4.33181e-06	3.22491	1	F_Aged_D7	M_Aged_D7	11930.5	Parvalbumin alpha	Pvalb	GO:0098977 inhibitory chemical synaptic transmission;GO:0098976 excitatory chemical synaptic transmission;GO:0007268 chemical synaptic transmission
Q8R429	85	53	690.384	5.30935e-06	4.57702e-06	2.20707	1	F_Aged_D7	M_Aged_D7	110794	Sarcoplasmic/endoplasmic reticulum calcium ATPase 1	Atp2a1	GO:0051659 maintenance of mitochondrion location;GO:1902082 positive regulation of calcium ion import into sarcoplasmic reticulum;GO:0031446 regulation of fast-twitch skeletal muscle fiber contraction
P21550	48	32	427	5.62585e-06	4.67665e-06	1.50651	1	F_Aged_D7	M_Aged_D7	47367.1	Beta-enolase	Eno3	GO:0006735 NADH regeneration;GO:0061621 canonical glycolysis;GO:0061718 glucose catabolic process to pyruvate
Q9Z104	1	1	5.9092	6.83511e-06	5.45608e-06	1.58753	1	F_Aged_D7	M_Aged_D7	35983.8	SWI/SNF-related matrix-associated actin-dependent regulator of chromatin subfamily E member 1-related	Hmg20b	GO:0033234 negative regulation of protein sumoylation;GO:0033233 regulation of protein sumoylation;GO:0016925 protein sumoylation
Q6P8J7	13	9	105.792	7.23955e-06	5.50346e-06	1.79318	1	F_Aged_D7	M_Aged_D7	47929.6	Creatine kinase S-type_ mitochondrial	Ckmt2	GO:0006599 phosphagen metabolic process;GO:0006603 phosphocreatine metabolic process;GO:0042396 phosphagen biosynthetic process
Q9WVA4	4	3	25.2356	7.49821e-06	5.54053e-06	2.13412	1	F_Aged_D7	M_Aged_D7	22566.6	Transgelin-2	Tagln2	GO:0007015 actin filament organization;GO:0030036 actin cytoskeleton organization;GO:0030029 actin filament-based process
P28740	3	3	23.8512	8.10998e-06	5.80819e-06	4.73078	1	F_Aged_D7	M_Aged_D7	80440.8	Kinesin-like protein KIF2A	Kif2a	GO:0098935 dendritic transport;GO:0090307 mitotic spindle assembly;GO:0008088 axo-dendritic transport
P09671	1	1	5.8383	9.0154e-06	6.25928e-06	2.06176	1	F_Aged_D7	M_Aged_D7	24831.1	Superoxide dismutase [Mn]_ mitochondrial	Sod2	GO:0003069 acetylcholine-mediated vasodilation involved in regulation of systemic arterial blood pressure;GO:0048773 erythrophore differentiation;GO:1905917 positive regulation of cell differentiation involved in phenotypic switching
Q9JKS4	10	10	80.6583	1.12986e-05	7.40799e-06	1.98486	1	F_Aged_D7	M_Aged_D7	77629.6	LIM domain-binding protein 3	Ldb3	GO:0045214 sarcomere organization;GO:0030239 myofibril assembly;GO:0031032 actomyosin structure organization
Q5SX40	84	10	635.999	1.27497e-05	8.20363e-06	1.60081	1	F_Aged_D7	M_Aged_D7	224255	Myosin-1	Myh1	GO:0006936 muscle contraction;GO:0003012 muscle system process;GO:0003008 system process
Q60605	7	4	58.0749	1.48877e-05	8.89899e-06	1.72309	1	F_Aged_D7	M_Aged_D7	17101.2	Myosin light polypeptide 6	Myl6	GO:0030049 muscle filament sliding;GO:0033275 actin-myosin filament sliding;GO:0070252 actin-mediated cell contraction
Q64518	15	4	142.68	1.5254e-05	8.89899e-06	1.54793	1	F_Aged_D7	M_Aged_D7	110955	Sarcoplasmic/endoplasmic reticulum calcium ATPase 3	Atp2a3	GO:1903515 calcium ion transport from cytosol to endoplasmic reticulum;GO:0046967 cytosol to endoplasmic reticulum transport;GO:1900121 negative regulation of receptor binding
Q8K1Z0	1	1	6.5288	1.56955e-05	8.89899e-06	2.00613	1	F_Aged_D7	M_Aged_D7	35253.7	Ubiquinone biosynthesis protein COQ9_ mitochondrial	Coq9	GO:0006744 ubiquinone biosynthetic process;GO:1901663 quinone biosynthetic process;GO:0006743 ubiquinone metabolic process
Q5EBG6	2	2	14.6779	1.58145e-05	8.89899e-06	2.33152	1	F_Aged_D7	M_Aged_D7	17578	Heat shock protein beta-6	Hspb6	GO:0042026 protein refolding;GO:0010667 negative regulation of cardiac muscle cell apoptotic process;GO:0010664 negative regulation of striated muscle cell apoptotic process
P06151	30	17	204.303	1.58666e-05	8.89899e-06	1.66671	1	F_Aged_D7	M_Aged_D7	36840.8	L-lactate dehydrogenase A chain	Ldha	GO:0019659 glucose catabolic process to lactate;GO:0019660 glycolytic fermentation;GO:0019661 glucose catabolic process to lactate via pyruvate
P31938	2	1	16.1438	1.71768e-05	9.40717e-06	4.62804	1	F_Aged_D7	M_Aged_D7	43816.3	Dual specificity mitogen-activated protein kinase kinase 1	Map2k1	GO:1903226 positive regulation of endodermal cell differentiation;GO:0090170 regulation of Golgi inheritance;GO:0060502 epithelial cell proliferation involved in lung morphogenesis
P09041	8	2	72.9638	3.12295e-05	1.49874e-05	1.90746	1	F_Aged_D7	M_Aged_D7	45252.3	Phosphoglycerate kinase 2	Pgk2	GO:0006094 gluconeogenesis;GO:0006096 glycolytic process;GO:0019319 hexose biosynthetic process
P07759	27	15	268.304	4.0564e-05	1.83332e-05	1.52188	1	F_Aged_D7	M_Aged_D7	47051.1	Serine protease inhibitor A3K	Serpina3k	GO:0043434 response to peptide hormone;GO:0009725 response to hormone;GO:0034097 response to cytokine
Q9WUB3	49	33	394.54	5.10509e-05	2.18027e-05	1.54016	1	F_Aged_D7	M_Aged_D7	97742.7	Glycogen phosphorylase_ muscle form	Pygm	GO:0005980 glycogen catabolic process;GO:0009251 glucan catabolic process;GO:0000272 polysaccharide catabolic process
P16858	36	28	345.193	5.78696e-05	2.40529e-05	1.64231	1	F_Aged_D7	M_Aged_D7	36095.2	Glyceraldehyde-3-phosphate dehydrogenase	Gapdh	GO:0035606 peptidyl-cysteine S-trans-nitrosylation;GO:0018119 peptidyl-cysteine S-nitrosylation;GO:0017014 protein nitrosylation
O55143	34	9	335.557	5.87664e-05	2.42095e-05	2.10955	1	F_Aged_D7	M_Aged_D7	116512	Sarcoplasmic/endoplasmic reticulum calcium ATPase 2	Atp2a2	GO:1903515 calcium ion transport from cytosol to endoplasmic reticulum;GO:0032470 positive regulation of endoplasmic reticulum calcium ion concentration;GO:1990036 calcium ion import into sarcoplasmic reticulum
Q8R3P0	3	2	14.4875	6.42558e-05	2.57863e-05	1.86787	1	F_Aged_D7	M_Aged_D7	35800.9	Aspartoacylase	Aspa	GO:0006083 acetate metabolic process;GO:0006531 aspartate metabolic process;GO:0022010 central nervous system myelination
P45376	15	8	84.7932	7.43591e-05	2.88461e-05	2.20682	1	F_Aged_D7	M_Aged_D7	36074.5	Aldo-keto reductase family 1 member B1	Akr1b1	GO:0006061 sorbitol biosynthetic process;GO:0019406 hexitol biosynthetic process;GO:0006060 sorbitol metabolic process
P02089	15	8	142.586	7.60436e-05	2.90949e-05	1.55349	1	F_Aged_D7	M_Aged_D7	15992.3	Hemoglobin subunit beta-2	Hbb-b2	GO:0030185 nitric oxide transport;GO:0015671 oxygen transport;GO:0015670 carbon dioxide transport
Q9WUZ7	3	3	18.0445	7.62505e-05	2.90949e-05	1.5372	1	F_Aged_D7	M_Aged_D7	23159.5	SH3 domain-binding glutamic acid-rich protein	Sh3bgr	GO:0008150 biological_process
P13412	6	4	59.3894	8.82039e-05	3.21398e-05	4.40317	1	F_Aged_D7	M_Aged_D7	21528.7	Troponin I_ fast skeletal muscle	Tnni2	GO:0003009 skeletal muscle contraction;GO:0050881 musculoskeletal movement;GO:0050879 multicellular organismal movement
P01898	5	2	35.3681	0.000107106	3.81673e-05	1.78312	1	F_Aged_D7	M_Aged_D7	37479.2	H-2 class I histocompatibility antigen_ Q10 alpha chain	H2-Q10	GO:0002486 antigen processing and presentation of endogenous peptide antigen via MHC class I via ER pathway, TAP-independent;GO:0002476 antigen processing and presentation of endogenous peptide antigen via MHC class Ib;GO:0002484 antigen processing and presentation of endogenous peptide antigen via MHC class I via ER pathway
P17751	23	18	140.773	0.00014284	4.80074e-05	1.74669	0.999999	F_Aged_D7	M_Aged_D7	27054.8	Triosephosphate isomerase	Tpi1	GO:0019242 methylglyoxal biosynthetic process;GO:0019563 glycerol catabolic process;GO:0019405 alditol catabolic process
Q9CQX2	1	1	5.8025	0.000270148	7.95937e-05	3.15116	0.999985	F_Aged_D7	M_Aged_D7	16375.1	Cytochrome b5 type B	Cyb5b	GO:0006809 nitric oxide biosynthetic process;GO:0046209 nitric oxide metabolic process;GO:2001057 reactive nitrogen species metabolic process
Q5XKE0	44	35	296.981	0.000554386	0.0001395	1.5483	0.999717	F_Aged_D7	M_Aged_D7	128208	Myosin-binding protein C_ fast-type	Mybpc2	GO:0045214 sarcomere organization;GO:0030239 myofibril assembly;GO:0031032 actomyosin structure organization
Q60969	1	1	5.6938	0.00061425	0.000152098	1.63936	0.999596	F_Aged_D7	M_Aged_D7	25601.4	Serine/threonine/tyrosine-interacting protein	Styx	GO:0062025 regulation of SCF-dependent proteasomal ubiquitin-dependent protein catabolic process;GO:0062026 negative regulation of SCF-dependent proteasomal ubiquitin-dependent catabolic process;GO:0032435 negative regulation of proteasomal ubiquitin-dependent protein catabolic process
Q8K129	1	1	5.7416	0.000999816	0.000228152	2.68441	0.998148	F_Aged_D7	M_Aged_D7	9172.72	Cortexin-1	Ctxn1	GO:0008150 biological_process
Q9JK37	3	2	25.2702	0.00161385	0.000335389	1.61064	0.993598	F_Aged_D7	M_Aged_D7	31457.4	Myozenin-1	Myoz1	GO:0043417 negative regulation of skeletal muscle tissue regeneration;GO:0043503 skeletal muscle fiber adaptation;GO:0043416 regulation of skeletal muscle tissue regeneration
Q61425	2	1	12.3687	0.00267225	0.000511923	1.777	0.981244	F_Aged_D7	M_Aged_D7	34635	Hydroxyacyl-coenzyme A dehydrogenase_ mitochondrial	Hadh	GO:0006635 fatty acid beta-oxidation;GO:0046676 negative regulation of insulin secretion;GO:0090278 negative regulation of peptide hormone secretion
P28474	3	2	16.5442	0.00403368	0.000754113	2.88388	0.961145	F_Aged_D7	M_Aged_D7	40346.2	Alcohol dehydrogenase class-3	Adh5	GO:0046294 formaldehyde catabolic process;GO:0010430 fatty acid omega-oxidation;GO:0046292 formaldehyde metabolic process
P16627	18	5	112.416	0.00475148	0.000857322	1.95325	0.949762	F_Aged_D7	M_Aged_D7	71036.6	Heat shock 70 kDa protein 1-like	Hspa1l	GO:1903955 positive regulation of protein targeting to mitochondrion;GO:1903749 positive regulation of establishment of protein localization to mitochondrion;GO:0042026 protein refolding
P05063	9	3	87.6065	0.0054702	0.000953631	1.68301	0.938189	F_Aged_D7	M_Aged_D7	39794.1	Fructose-bisphosphate aldolase C	Aldoc	GO:0030388 fructose 1,6-bisphosphate metabolic process;GO:0006094 gluconeogenesis;GO:0006096 glycolytic process
P61028	4	1	30.489	0.00579274	0.000991402	1.82157	0.932984	F_Aged_D7	M_Aged_D7	23774.2	Ras-related protein Rab-8B	Rab8b	GO:0045046 protein import into peroxisome membrane;GO:0051461 positive regulation of corticotropin secretion;GO:0051459 regulation of corticotropin secretion
P06728	27	20	164.514	0.00964084	0.00154226	1.50805	0.873164	F_Aged_D7	M_Aged_D7	45029.1	Apolipoprotein A-IV	Apoa4	GO:0006982 response to lipid hydroperoxide;GO:0034444 regulation of plasma lipoprotein oxidation;GO:0034445 negative regulation of plasma lipoprotein oxidation
Q8BH61	10	6	57.0072	0.0102161	0.00162313	2.20745	0.864775	F_Aged_D7	M_Aged_D7	83720.7	Coagulation factor XIII A chain	F13a1	GO:0072378 blood coagulation, fibrin clot formation;GO:0072376 protein activation cascade;GO:0018149 peptide cross-linking
P21956	12	5	67.8925	2.40485e-08	2.23899e-07	3.26418	1	M_Aged_D7	F_Aged_D7	52381.6	Lactadherin	Mfge8	GO:0043277 apoptotic cell clearance;GO:0006909 phagocytosis;GO:0007338 single fertilization
Q80X19	17	13	110.897	8.12488e-08	5.2206e-07	1.68847	1	M_Aged_D7	F_Aged_D7	194211	Collagen alpha-1(XIV) chain	Col14a1	GO:0061050 regulation of cell growth involved in cardiac muscle cell development;GO:0048873 homeostasis of number of cells within a tissue;GO:0030199 collagen fibril organization
P26687	2	1	12.1927	8.97172e-08	5.2206e-07	7.53124	1	M_Aged_D7	F_Aged_D7	21255.4	Twist-related protein 1	Twist1	GO:2000793 cell proliferation involved in heart valve development;GO:0140049 regulation of endocardial cushion to mesenchymal transition;GO:0140051 positive regulation of endocardial cushion to mesenchymal transition
P01837	4	4	39.6075	2.92778e-07	1.11473e-06	1.83596	1	M_Aged_D7	F_Aged_D7	12105.2	Immunoglobulin kappa constant	Igkc	GO:0030183 B cell differentiation;GO:0042113 B cell activation;GO:0030098 lymphocyte differentiation
P01872	8	6	55.409	3.47964e-07	1.14942e-06	1.64875	1	M_Aged_D7	F_Aged_D7	50656.4	Immunoglobulin heavy constant mu	Ighm	GO:0002343 peripheral B cell selection;GO:0002344 B cell affinity maturation;GO:0002331 pre-B cell allelic exclusion
Q19LI2	10	6	64.8145	3.94685e-07	1.14942e-06	1.89937	1	M_Aged_D7	F_Aged_D7	57238.5	Alpha-1B-glycoprotein	A1bg	GO:0060396 growth hormone receptor signaling pathway;GO:0071378 cellular response to growth hormone stimulus;GO:0060416 response to growth hormone
Q8C0L0	2	2	17.5141	5.1712e-07	1.21684e-06	3.7866	1	M_Aged_D7	F_Aged_D7	37530.6	Thioredoxin-related transmembrane protein 4	Tmx4
Q61147	18	14	105.286	6.85671e-07	1.2889e-06	1.76244	1	M_Aged_D7	F_Aged_D7	121950	Ceruloplasmin	Cp	GO:0006878 intracellular copper ion homeostasis;GO:0055070 copper ion homeostasis;GO:0046688 response to copper ion
P00924	67	43	404.171	8.33156e-07	1.48667e-06	1.56695	1	M_Aged_D7	F_Aged_D7	46873.2	Enolase 1	ENO1	GO:0010756 positive regulation of plasminogen activation;GO:1903298 negative regulation of hypoxia-induced intrinsic apoptotic signaling pathway;GO:1903297 regulation of hypoxia-induced intrinsic apoptotic signaling pathway
P07901	24	8	160.144	8.99317e-07	1.49517e-06	1.61629	1	M_Aged_D7	F_Aged_D7	85187.2	Heat shock protein HSP 90-alpha	Hsp90aa1	GO:1902949 positive regulation of tau-protein kinase activity;GO:1902988 neurofibrillary tangle assembly;GO:0045585 positive regulation of cytotoxic T cell differentiation
P01756	1	1	7.7422	9.88654e-07	1.53411e-06	2.43108	1	M_Aged_D7	F_Aged_D7	13097.5	Ig heavy chain V region MOPC 104E
P84099	1	1	5.5992	1.46667e-06	2.00811e-06	2.26534	1	M_Aged_D7	F_Aged_D7	23580.1	60S ribosomal protein L19	Rpl19	GO:0002181 cytoplasmic translation;GO:0006412 translation;GO:0010467 gene expression
P40142	27	25	159.194	1.52554e-06	2.02904e-06	1.52181	1	M_Aged_D7	F_Aged_D7	68314.9	Transketolase	Tkt	GO:0009052 pentose-phosphate shunt, non-oxidative branch;GO:0051167 xylulose 5-phosphate metabolic process;GO:1901159 xylulose 5-phosphate biosynthetic process
P62484	1	1	12.915	2.11437e-06	2.57024e-06	2.42305	1	M_Aged_D7	F_Aged_D7	49444.3	Abl interactor 2	Abi2	GO:0045186 zonula adherens assembly;GO:0070309 lens fiber cell morphogenesis;GO:2000601 positive regulation of Arp2/3 complex-mediated actin nucleation
Q61553	4	3	22.6739	2.15946e-06	2.57024e-06	1.55572	1	M_Aged_D7	F_Aged_D7	55249.4	Fascin	Fscn1	GO:0030035 microspike assembly;GO:0030046 parallel actin filament bundle assembly;GO:0032534 regulation of microvillus assembly
Q8VCM7	16	13	117.479	3.27613e-06	3.54672e-06	1.98484	1	M_Aged_D7	F_Aged_D7	50075.8	Fibrinogen gamma chain	Fgg	GO:0031639 plasminogen activation;GO:0034116 positive regulation of heterotypic cell-cell adhesion;GO:0042730 fibrinolysis
P08113	34	22	240.862	3.53405e-06	3.69277e-06	1.70449	1	M_Aged_D7	F_Aged_D7	92761.1	Endoplasmin	Hsp90b1	GO:0031247 actin rod assembly;GO:0030070 insulin processing;GO:0071318 cellular response to ATP
Q6IFZ6	7	2	41.2192	3.69329e-06	3.69277e-06	2.19359	1	M_Aged_D7	F_Aged_D7	61415.9	Keratin_ type II cytoskeletal 1b	Krt77	GO:0031424 keratinization;GO:0045109 intermediate filament organization;GO:0045104 intermediate filament cytoskeleton organization
P63101	14	8	112.212	3.72834e-06	3.69277e-06	1.67896	1	M_Aged_D7	F_Aged_D7	27942.3	14-3-3 protein zeta/delta	Ywhaz	GO:0008039 synaptic target recognition;GO:0090168 Golgi reassembly;GO:0002349 histamine production involved in inflammatory response
P62918	2	1	11.9021	4.33236e-06	4.11589e-06	3.05222	1	M_Aged_D7	F_Aged_D7	28252.8	60S ribosomal protein L8	Rpl8	GO:0140236 translation at presynapse;GO:0140241 translation at synapse;GO:0140242 translation at postsynapse
P47911	3	3	17.2065	4.8388e-06	4.33181e-06	1.65702	1	M_Aged_D7	F_Aged_D7	33566.7	60S ribosomal protein L6	Rpl6	GO:0140236 translation at presynapse;GO:0140241 translation at synapse;GO:0140242 translation at postsynapse
Q8BH95	3	1	16.2959	5.08815e-06	4.46908e-06	2.04069	1	M_Aged_D7	F_Aged_D7	31873.6	Enoyl-CoA hydratase_ mitochondrial	Echs1	GO:0006635 fatty acid beta-oxidation;GO:0019395 fatty acid oxidation;GO:0009062 fatty acid catabolic process
Q62188	8	2	49.4113	5.53485e-06	4.67665e-06	1.65453	1	M_Aged_D7	F_Aged_D7	62335.6	Dihydropyrimidinase-related protein 3	Dpysl3	GO:0051764 actin crosslink formation;GO:0051491 positive regulation of filopodium assembly;GO:0051489 regulation of filopodium assembly
Q91Z83	47	7	317.425	6.51887e-06	5.32393e-06	1.79079	1	M_Aged_D7	F_Aged_D7	223678	Myosin-7	Myh7	GO:0031449 regulation of slow-twitch skeletal muscle fiber contraction;GO:0014728 regulation of the force of skeletal muscle contraction;GO:0014862 regulation of skeletal muscle contraction by chemo-mechanical energy conversion
P15105	11	8	57.4349	6.9151e-06	5.45608e-06	1.60562	1	M_Aged_D7	F_Aged_D7	42861.1	Glutamine synthetase	Glul	GO:0006542 glutamine biosynthetic process;GO:0019676 ammonia assimilation cycle;GO:0019740 nitrogen utilization
P13020	17	12	137.065	7.30487e-06	5.50346e-06	1.62248	1	M_Aged_D7	F_Aged_D7	86340.9	Gelsolin	Gsn	GO:1903906 regulation of plasma membrane raft polarization;GO:1903921 regulation of protein processing in phagocytic vesicle;GO:1903923 positive regulation of protein processing in phagocytic vesicle
E9PV24	19	14	119.971	7.77141e-06	5.65268e-06	1.51371	1	M_Aged_D7	F_Aged_D7	88170.7	Fibrinogen alpha chain	Fga	GO:0072377 blood coagulation, common pathway;GO:0043152 induction of bacterial agglutination;GO:0031639 plasminogen activation
Q3UV17	14	6	78.1412	9.27766e-06	6.25928e-06	2.32413	1	M_Aged_D7	F_Aged_D7	63358	Keratin_ type II cytoskeletal 2 oral	Krt76	GO:0048733 sebaceous gland development;GO:0031424 keratinization;GO:0045109 intermediate filament organization
P61979	6	6	40.8506	1.28645e-05	8.20363e-06	1.57241	1	M_Aged_D7	F_Aged_D7	51261.5	Heterogeneous nuclear ribonucleoprotein K	Hnrnpk	GO:1905599 positive regulation of low-density lipoprotein receptor activity;GO:2000173 negative regulation of branching morphogenesis of a nerve;GO:2000172 regulation of branching morphogenesis of a nerve
P21614	23	12	155.793	1.34676e-05	8.32905e-06	1.59439	1	M_Aged_D7	F_Aged_D7	55197.2	Vitamin D-binding protein	Gc	GO:0042359 vitamin D metabolic process;GO:0035461 vitamin transmembrane transport;GO:0006775 fat-soluble vitamin metabolic process
P50396	4	2	22.9082	1.3598e-05	8.32905e-06	1.68687	1	M_Aged_D7	F_Aged_D7	51092	Rab GDP dissociation inhibitor alpha	Gdi1	GO:0034123 positive regulation of toll-like receptor signaling pathway;GO:0090315 negative regulation of protein targeting to membrane;GO:0032482 Rab protein signal transduction
P01868	8	6	56.6628	1.52963e-05	8.89899e-06	1.89146	1	M_Aged_D7	F_Aged_D7	36274.9	Ig gamma-1 chain C region secreted form	Ighg1	GO:0001788 antibody-dependent cellular cytotoxicity;GO:0001794 type IIa hypersensitivity;GO:0002445 type II hypersensitivity
P57722	4	1	30.8443	1.6796e-05	9.30808e-06	1.58675	1	M_Aged_D7	F_Aged_D7	39579.4	Poly(rC)-binding protein 3	Pcbp3	GO:0000122 negative regulation of transcription by RNA polymerase II;GO:0045892 negative regulation of DNA-templated transcription;GO:1902679 negative regulation of RNA biosynthetic process
P63260	68	41	361.446	1.84999e-05	9.83268e-06	1.63969	1	M_Aged_D7	F_Aged_D7	42135.1	Actin_ cytoplasmic 2	Actg1	GO:0150111 regulation of transepithelial transport;GO:1902396 protein localization to bicellular tight junction;GO:0150105 protein localization to cell-cell junction
P61358	3	1	18.3191	2.07329e-05	1.08444e-05	2.04364	1	M_Aged_D7	F_Aged_D7	15797.8	60S ribosomal protein L27	Rpl27	GO:1904044 response to aldosterone;GO:0051385 response to mineralocorticoid;GO:0140236 translation at presynapse
P02468	18	12	96.8313	2.43105e-05	1.24362e-05	1.51043	1	M_Aged_D7	F_Aged_D7	182944	Laminin subunit gamma-1	Lamc1	GO:0071335 hair follicle cell proliferation;GO:0031581 hemidesmosome assembly;GO:0110011 regulation of basement membrane organization
Q9D2U9	3	1	23.2564	3.28312e-05	1.55954e-05	1.50982	1	M_Aged_D7	F_Aged_D7	13994.2	H2B.U histone 2	H2bu2
Q8CGC4	1	1	5.9567	3.56506e-05	1.65959e-05	2.28301	1	M_Aged_D7	F_Aged_D7	42424.1	Protein LSM14 homolog B	Lsm14b	GO:0141065 maternal mRNA clearance;GO:1903537 meiotic cell cycle process involved in oocyte maturation;GO:0160021 maternal-to-zygotic transition of gene expression
P61750	1	1	6.3196	3.93754e-05	1.79705e-05	1.58539	1	M_Aged_D7	F_Aged_D7	20510.7	ADP-ribosylation factor 4	Arf4	GO:0045176 apical protein localization;GO:0060996 dendritic spine development;GO:0045197 establishment or maintenance of epithelial cell apical/basal polarity
Q9QZN3	2	1	16.5412	4.33499e-05	1.94023e-05	1.65766	1	M_Aged_D7	F_Aged_D7	37426.5	F-box only protein 8	Fbxo8	GO:0032012 regulation of ARF protein signal transduction;GO:0051056 regulation of small GTPase mediated signal transduction;GO:0006511 ubiquitin-dependent protein catabolic process
Q9D8M4	7	4	17.8536	5.69798e-05	2.38964e-05	1.55818	1	M_Aged_D7	F_Aged_D7	28657.8	60S ribosomal protein L7-like 1	Rpl7l1	GO:0000463 maturation of LSU-rRNA from tricistronic rRNA transcript (SSU-rRNA, 5.8S rRNA, LSU-rRNA);GO:0000470 maturation of LSU-rRNA;GO:0001825 blastocyst formation
P19221	8	5	49.6312	6.12702e-05	2.50195e-05	1.52246	1	M_Aged_D7	F_Aged_D7	71694.5	Prothrombin	F2	GO:0090218 positive regulation of lipid kinase activity;GO:1900738 positive regulation of phospholipase C-activating G protein-coupled receptor signaling pathway;GO:0070945 neutrophil-mediated killing of gram-negative bacterium
P01660	2	1	12.2003	7.07161e-05	2.78979e-05	1.67641	1	M_Aged_D7	F_Aged_D7	12213.5	Ig kappa chain V-III region PC 3741/TEPC 111
P97449	6	2	32.6707	8.70641e-05	3.21398e-05	1.64074	1	M_Aged_D7	F_Aged_D7	110108	Aminopeptidase N	Anpep	GO:0002003 angiotensin maturation;GO:0002002 regulation of angiotensin levels in blood;GO:0043171 peptide catabolic process
P42208	2	2	11.3541	8.83727e-05	3.21398e-05	2.28725	1	M_Aged_D7	F_Aged_D7	41753.7	Septin-2	Septin2	GO:0002036 regulation of L-glutamate import across plasma membrane;GO:0010958 regulation of amino acid import across plasma membrane;GO:1903789 regulation of amino acid transmembrane transport
Q5FWH3	2	2	10.6018	0.000121053	4.23701e-05	2.95971	1	M_Aged_D7	F_Aged_D7	68443.4	Grainyhead-like protein 3 homolog	Grhl3	GO:0007398 ectoderm development;GO:0061029 eyelid development in camera-type eye;GO:0001736 establishment of planar polarity
Q9JI91	4	1	26.2053	0.000136591	4.64125e-05	1.52148	1	M_Aged_D7	F_Aged_D7	104404	Alpha-actinin-2	Actn2	GO:0051695 actin filament uncapping;GO:0030035 microspike assembly;GO:0086097 phospholipase C-activating angiotensin-activated signaling pathway
P09055	2	2	11.4037	0.000144728	4.81236e-05	1.56957	0.999999	M_Aged_D7	F_Aged_D7	91482	Integrin beta-1	Itgb1	GO:0048626 myoblast fate specification;GO:0051943 positive regulation of amino acid uptake involved in synaptic transmission;GO:0051951 positive regulation of glutamate uptake involved in transmission of nerve impulse
Q99JY9	9	5	56.663	0.000171828	5.51645e-05	1.58126	0.999998	M_Aged_D7	F_Aged_D7	47813.4	Actin-related protein 3	Actr3	GO:1904171 negative regulation of bleb assembly;GO:0043519 regulation of myosin II filament organization;GO:0016344 meiotic chromosome movement towards spindle pole
P40124	9	6	54.5635	0.000181252	5.71803e-05	1.63183	0.999998	M_Aged_D7	F_Aged_D7	51907.1	Adenylyl cyclase-associated protein 1	Cap1	GO:0098885 modification of postsynaptic actin cytoskeleton;GO:0099010 modification of postsynaptic structure;GO:0099563 modification of synaptic structure
P62908	3	3	18.524	0.000251911	7.46933e-05	1.52938	0.999989	M_Aged_D7	F_Aged_D7	26845.4	40S ribosomal protein S3	Rps3	GO:0061481 response to TNF agonist;GO:1905053 positive regulation of base-excision repair;GO:1905051 regulation of base-excision repair
Q9WV32	2	1	10.8852	0.00029183	8.49072e-05	2.13304	0.999979	M_Aged_D7	F_Aged_D7	41862.3	Actin-related protein 2/3 complex subunit 1B	Arpc1b	GO:0034314 Arp2/3 complex-mediated actin nucleation;GO:0045010 actin nucleation;GO:0007015 actin filament organization
Q91W90	4	3	23.3431	0.000345378	9.86376e-05	1.59956	0.999955	M_Aged_D7	F_Aged_D7	47099.9	Thioredoxin domain-containing protein 5	Txndc5	GO:0006457 protein folding;GO:0051604 protein maturation;GO:0010467 gene expression
P15331	6	2	36.9469	0.000350236	9.92602e-05	1.55413	0.999953	M_Aged_D7	F_Aged_D7	54381.7	Peripherin	Prph	GO:0045109 intermediate filament organization;GO:0045104 intermediate filament cytoskeleton organization;GO:0045103 intermediate filament-based process
Q9Z1Q5	4	3	30.2314	0.000351823	9.92602e-05	1.99663	0.999952	M_Aged_D7	F_Aged_D7	27355	Chloride intracellular channel protein 1	Clic1	GO:0045669 positive regulation of osteoblast differentiation;GO:0051881 regulation of mitochondrial membrane potential;GO:1902476 chloride transmembrane transport
P02535	11	8	58.708	0.000356246	9.94966e-05	1.5501	0.999949	M_Aged_D7	F_Aged_D7	57941	Keratin_ type I cytoskeletal 10	Krt10	GO:0051290 protein heterotetramerization;GO:0003334 keratinocyte development;GO:0018149 peptide cross-linking
P62806	15	12	66.8089	0.000496739	0.00012991	1.54884	0.99981	M_Aged_D7	F_Aged_D7	11367.4	Histone H4	H4c1
Q9D0M3	2	1	9.4879	0.000553801	0.0001395	1.58254	0.999719	M_Aged_D7	F_Aged_D7	35555.8	Cytochrome c1_ heme protein_ mitochondrial	Cyc1	GO:0006122 mitochondrial electron transport, ubiquinol to cytochrome c;GO:0033762 response to glucagon;GO:0019646 aerobic electron transport chain
P26350	9	9	40.4981	0.000575877	0.000143358	2.18354	0.999677	M_Aged_D7	F_Aged_D7	12254.1	Prothymosin alpha	Ptma	GO:0043066 negative regulation of apoptotic process;GO:0043069 negative regulation of programmed cell death;GO:0045944 positive regulation of transcription by RNA polymerase II
Q9Z2V4	2	1	9.9449	0.000945207	0.000217826	2.12539	0.998423	M_Aged_D7	F_Aged_D7	70096.3	Phosphoenolpyruvate carboxykinase_ cytosolic [GTP]	Pck1	GO:0019543 propionate catabolic process;GO:0046327 glycerol biosynthetic process from pyruvate;GO:0097403 cellular response to raffinose
P68433	12	10	22.8195	0.000973812	0.000223313	1.63913	0.998282	M_Aged_D7	F_Aged_D7	15518.2	Histone H3.1	H3c1
Q93092	9	3	42.7446	0.00136648	0.000291797	1.61199	0.995729	M_Aged_D7	F_Aged_D7	37558.1	Transaldolase	Taldo1	GO:0009052 pentose-phosphate shunt, non-oxidative branch;GO:0006098 pentose-phosphate shunt;GO:0006002 fructose 6-phosphate metabolic process
Q8C1B7	2	1	11.1123	0.00237332	0.000458432	3.32767	0.985152	M_Aged_D7	F_Aged_D7	50036.9	Septin-11	Septin11	GO:0061640 cytoskeleton-dependent cytokinesis;GO:0000910 cytokinesis;GO:0050807 regulation of synapse organization
Q5DTV4	3	1	12.7909	0.00369768	0.000699728	1.55445	0.966347	M_Aged_D7	F_Aged_D7	100456	Probable ribonuclease ZC3H12C	Zc3h12c
P47753	2	2	12.0745	0.00407293	0.000758406	1.50095	0.96053	M_Aged_D7	F_Aged_D7	33110.9	F-actin-capping protein subunit alpha-1	Capza1	GO:0051016 barbed-end actin filament capping;GO:0051693 actin filament capping;GO:0030835 negative regulation of actin filament depolymerization
P84096	2	1	11.4547	0.00465191	0.000842621	1.56164	0.951356	M_Aged_D7	F_Aged_D7	21764.7	Rho-related GTP-binding protein RhoG	Rhog	GO:0016601 Rac protein signal transduction;GO:1900027 regulation of ruffle assembly;GO:0090630 activation of GTPase activity
Q62093	3	2	16.3127	0.00553812	0.000954846	1.72421	0.937093	M_Aged_D7	F_Aged_D7	25476.4	Serine/arginine-rich splicing factor 2	Srsf2	GO:0033197 response to vitamin E;GO:0000381 regulation of alternative mRNA splicing, via spliceosome;GO:0033273 response to vitamin
Q60930	1	1	5.2444	0.00871268	0.0014132	2.04721	0.887038	M_Aged_D7	F_Aged_D7	32360.2	Voltage-dependent anion-selective channel protein 2	Vdac2	GO:0097345 mitochondrial outer membrane permeabilization;GO:1902110 positive regulation of mitochondrial membrane permeability involved in apoptotic process;GO:1902686 mitochondrial outer membrane permeabilization involved in programmed cell death
P25444	2	1	11.4891	0.0108562	0.001711	4.83975	0.855633	M_Aged_D7	F_Aged_D7	31516.5	40S ribosomal protein S2	Rps2	GO:0051443 positive regulation of ubiquitin-protein transferase activity;GO:0071353 cellular response to interleukin-4;GO:0070670 response to interleukin-4
P24472	1	1	5.3268	0.0157289	0.00236196	2.16874	0.792454	M_Aged_D7	F_Aged_D7	25563.9	Glutathione S-transferase A4	Gsta4	GO:0006749 glutathione metabolic process;GO:0006805 xenobiotic metabolic process;GO:0006575 modified amino acid metabolic process
